# Supplementary material for: Mining of Root-Specific Expression Genes and Their Core Cis-Regulatory Elements in Plants
Source: Int J Mol Sci. 2025 Feb 18;26(4):1720. doi: 10.3390/ijms26041720 (PMC11855845; doi:10.3390/ijms26041720)
Supplement: Supplementary file 1 [file ijms-26-01720-s001.zip]

Archive with 5 entries (5 files):
- .DS_Store
- Supplementary Figure.pdf
- Supplementary Table S1.xlsx
- Supplementary Table S2.xlsx
- Supplementary Table S3.xlsx
