# Supplementary material for: Mining of Root-Specific Expression Genes and Their Core Cis-Regulatory Elements in Plants
Source: Int J Mol Sci. 2025 Feb 18;26(4):1720. doi: 10.3390/ijms26041720 (PMC11855845; doi:10.3390/ijms26041720)
Supplement: Supplementary file 1 [file ijms-26-01720-s001.zip › Supplementary Table S1.xlsx]

## Sheet: Sheet1
Species	Tissue name	Bioproject	SRA	Publication
Arabidopsis	pollen-Arab-rep1	PRJNA690884	SRR13389964	Pollen-specific gene SKU5-SIMILAR 13 enhances growth of pollen tubes in the transmitting tract in Arabidopsis,
Arabidopsis	pollen-Arab-rep2	PRJNA690884	SRR13389963	Pollen-specific gene SKU5-SIMILAR 13 enhances growth of pollen tubes in the transmitting tract in Arabidopsis,
Arabidopsis	pollen-Arab-rep3	PRJNA690884	SRR13389962	Pollen-specific gene SKU5-SIMILAR 13 enhances growth of pollen tubes in the transmitting tract in Arabidopsis,
Arabidopsis	SAM-rep1	PRJNA634558	SRR11832967	Identification of Players Controlling Meristem Arrest Downstream of the FRUITFULL-APETALA2 Pathway
Arabidopsis	SAM-rep2	PRJNA634558	SRR11832968	Identification of Players Controlling Meristem Arrest Downstream of the FRUITFULL-APETALA2 Pathway
Arabidopsis	SAM-rep3	PRJNA634558	SRR11832969	Identification of Players Controlling Meristem Arrest Downstream of the FRUITFULL-APETALA2 Pathway
Arabidopsis	IM-Arab-rep1	PRJNA661065	SRR12576631	CLAVATA Signaling Ensures Reproductive Development in Plants across Thermal Environments
Arabidopsis	IM-Arab-rep2	PRJNA661065	SRR12576630	CLAVATA Signaling Ensures Reproductive Development in Plants across Thermal Environments
Arabidopsis	IM-Arab-rep3	PRJNA661065	SRR12576629	CLAVATA Signaling Ensures Reproductive Development in Plants across Thermal Environments
Arabidopsis	16D-leaf-rep1	PRJNA548351	SRR9273386	Arabidopsis DXO1 possesses deNADding and exonuclease activities and its mutation affects defense-related and photosynthetic gene expression
Arabidopsis	16D-leaf-rep2	PRJNA548351	SRR9273387	Arabidopsis DXO1 possesses deNADding and exonuclease activities and its mutation affects defense-related and photosynthetic gene expression
Arabidopsis	16D-leaf-rep3	PRJNA548351	SRR9273388	Arabidopsis DXO1 possesses deNADding and exonuclease activities and its mutation affects defense-related and photosynthetic gene expression
Arabidopsis	10D-shoot-rep1	PRJNA478998	SRR7465430	Control of Cognate Sense mRNA Translation by cis-Natural Antisense RNAs
Arabidopsis	10D-shoot-rep2	PRJNA478998	SRR7465431	Control of Cognate Sense mRNA Translation by cis-Natural Antisense RNAs
Arabidopsis	10D-shoot-rep3	PRJNA478998	SRR7465432	Control of Cognate Sense mRNA Translation by cis-Natural Antisense RNAs
Arabidopsis	globular-embryo-rep1	PRJNA391826	SRR5755226	Arabidopsis thaliana miRNAs promote embryo pattern formation beginning in the zygote
Arabidopsis	globular-embryo-rep2	PRJNA391826	SRR5755227	Arabidopsis thaliana miRNAs promote embryo pattern formation beginning in the zygote
Arabidopsis	9D-root-rep1	PRJNA638890	SRR11996962	MPK14-mediated auxin signaling controls lateral root development via ERF13-regulated very-long-chain fatty acid biosynthesis
Arabidopsis	9D-root-rep2	PRJNA638890	SRR11996963	MPK14-mediated auxin signaling controls lateral root development via ERF13-regulated very-long-chain fatty acid biosynthesis
Arabidopsis	9D-root-rep3	PRJNA638890	SRR11996964	MPK14-mediated auxin signaling controls lateral root development via ERF13-regulated very-long-chain fatty acid biosynthesis
Arabidopsis	7D-endosperm-Arab-rep1	PRJNA485348	SRR7664895	A variably imprinted epiallele impacts seed development
Arabidopsis	7D-endosperm-Arab-rep2	PRJNA485348	SRR7664896	A variably imprinted epiallele impacts seed development
Arabidopsis	7D-endosperm-Arab-rep3	PRJNA485348	SRR7664897	A variably imprinted epiallele impacts seed development
Arabidopsis	stigma-Arab-rep1	PRJNA449355	SRR7691974	NanoPARE: parallel analysis of RNA 5' ends from low-input RNA
Arabidopsis	stigma-Arab-rep2	PRJNA449355	SRR7691975	NanoPARE: parallel analysis of RNA 5' ends from low-input RNA
Arabidopsis	stigma-Arab-rep3	PRJNA449355	SRR7691976	NanoPARE: parallel analysis of RNA 5' ends from low-input RNA
Arabidopsis	ovule-Arab-rep1	PRJNA449355	SRR7691977	NanoPARE: parallel analysis of RNA 5' ends from low-input RNA
Arabidopsis	ovule-Arab-rep2	PRJNA449355	SRR7691978	NanoPARE: parallel analysis of RNA 5' ends from low-input RNA
Arabidopsis	ovule-Arab-rep3	PRJNA449355	SRR7691979	NanoPARE: parallel analysis of RNA 5' ends from low-input RNA
Rice	15D-root-rep1	PRJNA516355	SRR8469579 SRR8469580 SRR8469581 SRR8469582	Singh RR et al., "Ascorbate oxidation activates systemic defence against root-knot nematode Meloidogyne graminicola in rice.", J Exp Bot, 2020 Jul 6;71(14):4271-4284
Rice	15D-root-rep2	PRJNA516355	SRR8469583 SRR8469584 SRR8469585 SRR8469586	Singh RR et al., "Ascorbate oxidation activates systemic defence against root-knot nematode Meloidogyne graminicola in rice.", J Exp Bot, 2020 Jul 6;71(14):4271-4285
Rice	15D-root-rep3	PRJNA516355	SRR8469587 SRR8469588 SRR8469589 SRR8469590	Singh RR et al., "Ascorbate oxidation activates systemic defence against root-knot nematode Meloidogyne graminicola in rice.", J Exp Bot, 2020 Jul 6;71(14):4271-4286
Rice	14D-shoot-rep1	PRJNA543036	SRR9057390	Miao C et al., "The grain yield modulator miR156 regulates seed dormancy through the gibberellin pathway in rice.", Nat Commun, 2019 Aug 23;10(1):3822
Rice	14D-shoot-rep2	PRJNA543036	SRR9057391	Miao C et al., "The grain yield modulator miR156 regulates seed dormancy through the gibberellin pathway in rice.", Nat Commun, 2019 Aug 23;10(1):3823
Rice	14D-shoot-rep3	PRJNA543036	SRR9057392	Miao C et al., "The grain yield modulator miR156 regulates seed dormancy through the gibberellin pathway in rice.", Nat Commun, 2019 Aug 23;10(1):3824
Rice	tiller-bud-rep1	PRJNA623117	SRR11483147	The amino acid transporter AAP1 mediates growth and grain yield by regulating neutral amino acid uptake and reallocation in Oryza sativa
Rice	tiller-bud-rep2	PRJNA623117	SRR11483146	The amino acid transporter AAP2 mediates growth and grain yield by regulating neutral amino acid uptake and reallocation in Oryza sativa
Rice	four-leaf-rep1	PRJNA507172	SRR8247776	Tan J et al., "A combined microRNA and transcriptome analyses illuminates the resistance response of rice against brown planthopper.", BMC Genomics, 2020 Feb 10;21(1):144
Rice	four-leaf-rep2	PRJNA507172	SRR8247777	Tan J et al., "A combined microRNA and transcriptome analyses illuminates the resistance response of rice against brown planthopper.", BMC Genomics, 2020 Feb 10;21(1):145
Rice	four-leaf-rep3	PRJNA507172	SRR8247778	Tan J et al., "A combined microRNA and transcriptome analyses illuminates the resistance response of rice against brown planthopper.", BMC Genomics, 2020 Feb 10;21(1):146
Rice	stigma-rep1	PRJNA339023	SRR4041954	Identification and analysis of the stigma and embryo sac-preferential/specific genes in rice pistils
Rice	stigma-rep2	PRJNA339023	SRR4041953	Identification and analysis of the stigma and embryo sac-preferential/specific genes in rice pistils
Rice	ovary-rep1	PRJNA339023	SRR4041952	Identification and analysis of the stigma and embryo sac-preferential/specific genes in rice pistils
Rice	ovary-rep2	PRJNA339023	SRR4041951	Identification and analysis of the stigma and embryo sac-preferential/specific genes in rice pistils
Rice	Tetrad-anther-rep1	PRJDB8792	DRR191629	Impact of Autophagy on Gene Expression and Tapetal Programmed Cell Death During Pollen Development in Rice
Rice	Tetrad-anther-rep2	PRJDB8792	DRR191630	Impact of Autophagy on Gene Expression and Tapetal Programmed Cell Death During Pollen Development in Rice
Rice	Tetrad-anther-rep3	PRJDB8792	DRR191631	Impact of Autophagy on Gene Expression and Tapetal Programmed Cell Death During Pollen Development in Rice
Rice	3D-embryo-rep1	PRJDB7888	DRR165219	Specification of basal region identity after asymmetric zygotic division requires mitogen-activated protein kinase 6 in rice
Rice	3D-embryo-rep2	PRJDB7888	DRR165220	Specification of basal region identity after asymmetric zygotic division requires mitogen-activated protein kinase 7 in rice
Rice	3D-embryo-rep3	PRJDB7888	DRR165221	Specification of basal region identity after asymmetric zygotic division requires mitogen-activated protein kinase 8 in rice
Rice	10D-pericarp-rep1	PRJNA494864	SRR7970124	Tricin levels and expression of flavonoid biosynthetic genes in developing grains of purple and brown pericarp rice.
Rice	10D-pericarp-rep2	PRJNA494864	SRR7970115	Tricin levels and expression of flavonoid biosynthetic genes in developing grains of purple and brown pericarp rice.
Rice	10D-pericarp-rep3	PRJNA494864	SRR7970116	Tricin levels and expression of flavonoid biosynthetic genes in developing grains of purple and brown pericarp rice.
Rice	7D-endosperm-rep1	PRJNA489631	SRR7792290	NF-YC12 is a key multi-functional regulator of accumulation of seed storage substances in rice
Rice	7D-endosperm-rep2	PRJNA489631	SRR7792291	NF-YC13 is a key multi-functional regulator of accumulation of seed storage substances in rice
Rice	7D-endosperm-rep3	PRJNA489631	SRR7792292	NF-YC14 is a key multi-functional regulator of accumulation of seed storage substances in rice
Rice	6week-SAM-rep1	PRJNA354868	SRR5052708	Gómez-Ariza J et al., "A transcription factor coordinating internode elongation and photoperiodic signals in rice.", Nat Plants, 2019 Apr;5(4):358-362
Rice	6week-SAM-rep2	PRJNA354868	SRR5052709	Gómez-Ariza J et al., "A transcription factor coordinating internode elongation and photoperiodic signals in rice.", Nat Plants, 2019 Apr;5(4):358-363
Rice	6week-SAM-rep3	PRJNA354868	SRR5052710	Gómez-Ariza J et al., "A transcription factor coordinating internode elongation and photoperiodic signals in rice.", Nat Plants, 2019 Apr;5(4):358-364
Rice	IM-rep1	PRJNA282397	SRR1999347	Liu X et al., "Regulation of histone methylation and reprogramming of gene expression in the rice inflorescence meristem.", Plant Cell, 2015 May;27(5):1428-46
Rice	IM-rep2	PRJNA282397	SRR1999348	Liu X et al., "Regulation of histone methylation and reprogramming of gene expression in the rice inflorescence meristem.", Plant Cell, 2015 May;27(5):1428-47
Maize	V3-root-rep1（collar of third leaf, 三叶期）	PRJNA520822	SRR8857802	Genome-Wide Transcript and Small RNA Profiling Reveals Transcriptomic Responses to Heat Stress
Maize	V3-root-rep2	PRJNA520822	SRR8857793	Genome-Wide Transcript and Small RNA Profiling Reveals Transcriptomic Responses to Heat Stress
Maize	V3-root-rep3	PRJNA520822	SRR8857794	Genome-Wide Transcript and Small RNA Profiling Reveals Transcriptomic Responses to Heat Stress
Maize	V3-stalk-rep1	PRJNA520822	SRR8857766	Genome-Wide Transcript and Small RNA Profiling Reveals Transcriptomic Responses to Heat Stress
Maize	V3-stalk-rep2	PRJNA520822	SRR8857795	Genome-Wide Transcript and Small RNA Profiling Reveals Transcriptomic Responses to Heat Stress
Maize	V3-stalk-rep3	PRJNA520822	SRR8857796	Genome-Wide Transcript and Small RNA Profiling Reveals Transcriptomic Responses to Heat Stress
Maize	L1-tiller-buds-rep1	PRJNA517683	SRR8502751	Dong Z et al., "The regulatory landscape of a core maize domestication module controlling bud dormancy and growth repression.", Nat Commun, 2019 Aug 23;10(1):3810
Maize	L1-tiller-buds-rep2	PRJNA517683	SRR8502752	Dong Z et al., "The regulatory landscape of a core maize domestication module controlling bud dormancy and growth repression.", Nat Commun, 2019 Aug 23;10(1):3811
Maize	L1-tiller-buds-rep3	PRJNA517683	SRR8502753	Dong Z et al., "The regulatory landscape of a core maize domestication module controlling bud dormancy and growth repression.", Nat Commun, 2019 Aug 23;10(1):3812
Maize	R1-leaf-rep1	PRJNA520822	SRR8857832	Genome-Wide Transcript and Small RNA Profiling Reveals Transcriptomic Responses to Heat Stress
Maize	R1-leaf-rep2	PRJNA520822	SRR8857825	Genome-Wide Transcript and Small RNA Profiling Reveals Transcriptomic Responses to Heat Stress
Maize	R1-leaf-rep3	PRJNA520822	SRR8857826	Genome-Wide Transcript and Small RNA Profiling Reveals Transcriptomic Responses to Heat Stress
Maize	leaf-before-flowering-rep1	PRJNA290180	SRR2106180	Lunardon A et al., "Genome-Wide Characterization of Maize Small RNA Loci and Their Regulation in the required to maintain repression6-1 (rmr6-1) Mutant and Long-Term Abiotic Stresses.", Plant Physiol, 2016 Mar;170(3):1535-48
Maize	leaf-before-flowering-rep2	PRJNA290180	SRR2106196	Lunardon A et al., "Genome-Wide Characterization of Maize Small RNA Loci and Their Regulation in the required to maintain repression6-1 (rmr6-1) Mutant and Long-Term Abiotic Stresses.", Plant Physiol, 2016 Mar;170(3):1535-49
Maize	R1-silk-rep1	PRJNA520822	SRR8857756	Genome-Wide Transcript and Small RNA Profiling Reveals Transcriptomic Responses to Heat Stress
Maize	R1-silk-rep2	PRJNA520822	SRR8857757	Genome-Wide Transcript and Small RNA Profiling Reveals Transcriptomic Responses to Heat Stress
Maize	R1-silk-rep3	PRJNA520822	SRR8857759	Genome-Wide Transcript and Small RNA Profiling Reveals Transcriptomic Responses to Heat Stress
Maize	embryo_sac-rep1	PRJNA80075	SRR254169	Discovery of novel transcripts and gametophytic functions via RNA-seq analysis of maize gametophytic transcriptomes
Maize	embryo_sac-rep2	PRJNA80076	SRR254170	Discovery of novel transcripts and gametophytic functions via RNA-seq analysis of maize gametophytic transcriptomes
Maize	embryo_sac-rep3	PRJNA80077	SRR254176	Discovery of novel transcripts and gametophytic functions via RNA-seq analysis of maize gametophytic transcriptomes
Maize	Pollen-rep1	PRJNA548548	SRR9282919，SRR9282920，SRR9282921	Begcy K et al., "Male Sterility in Maize after Transient Heat Stress during the Tetrad Stage of Pollen Development.", Plant Physiol, 2019 Oct;181(2):683-700
Maize	Pollen-rep2	PRJNA548548	SRR9282922，SRR9282923，SRR9282924	Begcy K et al., "Male Sterility in Maize after Transient Heat Stress during the Tetrad Stage of Pollen Development.", Plant Physiol, 2019 Oct;181(2):683-701
Maize	Pollen-rep3	PRJNA548548	SRR9282925，SRR9282926，SRR9282927	Begcy K et al., "Male Sterility in Maize after Transient Heat Stress during the Tetrad Stage of Pollen Development.", Plant Physiol, 2019 Oct;181(2):683-702
Maize	Husk-rep1	PRJNA369205	SRR5217087,SRR5217088	Oka R et al., "Genome-wide mapping of transcriptional enhancer candidates using DNA and chromatin features in maize.", Genome Biol, 2017 Jul 21;18(1):137
Maize	Husk-rep2	PRJNA369205	SRR5217089,SRR5217090	Oka R et al., "Genome-wide mapping of transcriptional enhancer candidates using DNA and chromatin features in maize.", Genome Biol, 2017 Jul 21;18(1):137
Maize	Husk-rep3	PRJNA369205	SRR5217091,SRR5217092	Oka R et al., "Genome-wide mapping of transcriptional enhancer candidates using DNA and chromatin features in maize.", Genome Biol, 2017 Jul 21;18(1):137
Maize	13D-pericarp-rep1	PRJNA432713	SRR6666436	Doll NM et al., "Transcriptomics at Maize Embryo/Endosperm Interfaces Identifies a Transcriptionally Distinct Endosperm Subdomain Adjacent to the Embryo Scutellum.", Plant Cell, 2020 Apr;32(4):833-852
Maize	13D-pericarp-rep2	PRJNA432713	SRR6666437	Doll NM et al., "Transcriptomics at Maize Embryo/Endosperm Interfaces Identifies a Transcriptionally Distinct Endosperm Subdomain Adjacent to the Embryo Scutellum.", Plant Cell, 2020 Apr;32(4):833-853
Maize	13D-pericarp-rep3	PRJNA432713	SRR6666438	Doll NM et al., "Transcriptomics at Maize Embryo/Endosperm Interfaces Identifies a Transcriptionally Distinct Endosperm Subdomain Adjacent to the Embryo Scutellum.", Plant Cell, 2020 Apr;32(4):833-854
Maize	13D-pericarp-rep4	PRJNA432713	SRR6666439	Doll NM et al., "Transcriptomics at Maize Embryo/Endosperm Interfaces Identifies a Transcriptionally Distinct Endosperm Subdomain Adjacent to the Embryo Scutellum.", Plant Cell, 2020 Apr;32(4):833-855
Maize	13D-embryo-rep1	PRJNA432713	SRR6666428	Doll NM et al., "Transcriptomics at Maize Embryo/Endosperm Interfaces Identifies a Transcriptionally Distinct Endosperm Subdomain Adjacent to the Embryo Scutellum.", Plant Cell, 2020 Apr;32(4):833-856
Maize	13D-embryo-rep2	PRJNA432713	SRR6666429	Doll NM et al., "Transcriptomics at Maize Embryo/Endosperm Interfaces Identifies a Transcriptionally Distinct Endosperm Subdomain Adjacent to the Embryo Scutellum.", Plant Cell, 2020 Apr;32(4):833-857
Maize	13D-embryo-rep3	PRJNA432713	SRR6666430	Doll NM et al., "Transcriptomics at Maize Embryo/Endosperm Interfaces Identifies a Transcriptionally Distinct Endosperm Subdomain Adjacent to the Embryo Scutellum.", Plant Cell, 2020 Apr;32(4):833-858
Maize	13D-embryo-rep4	PRJNA432713	SRR6666431	Doll NM et al., "Transcriptomics at Maize Embryo/Endosperm Interfaces Identifies a Transcriptionally Distinct Endosperm Subdomain Adjacent to the Embryo Scutellum.", Plant Cell, 2020 Apr;32(4):833-859
Maize	13D-endosperm-rep1	PRJNA432713	SRR6666432	Doll NM et al., "Transcriptomics at Maize Embryo/Endosperm Interfaces Identifies a Transcriptionally Distinct Endosperm Subdomain Adjacent to the Embryo Scutellum.", Plant Cell, 2020 Apr;32(4):833-860
Maize	13D-endosperm-rep2	PRJNA432713	SRR6666433	Doll NM et al., "Transcriptomics at Maize Embryo/Endosperm Interfaces Identifies a Transcriptionally Distinct Endosperm Subdomain Adjacent to the Embryo Scutellum.", Plant Cell, 2020 Apr;32(4):833-861
Maize	13D-endosperm-rep3	PRJNA432713	SRR6666434	Doll NM et al., "Transcriptomics at Maize Embryo/Endosperm Interfaces Identifies a Transcriptionally Distinct Endosperm Subdomain Adjacent to the Embryo Scutellum.", Plant Cell, 2020 Apr;32(4):833-862
Maize	13D-endosperm-rep4	PRJNA432713	SRR6666435	Doll NM et al., "Transcriptomics at Maize Embryo/Endosperm Interfaces Identifies a Transcriptionally Distinct Endosperm Subdomain Adjacent to the Embryo Scutellum.", Plant Cell, 2020 Apr;32(4):833-863
Maize	CZ-rep1	PRJNA566382	SRR10145220	Knauer S et al., "A high-resolution gene expression atlas links dedicated meristem genes to key architectural traits.", Genome Res, 2019 Dec;29(12):1962-1973
Maize	CZ-rep2	PRJNA566382	SRR10145221	Knauer S et al., "A high-resolution gene expression atlas links dedicated meristem genes to key architectural traits.", Genome Res, 2019 Dec;29(12):1962-1974
Maize	ear-2mm-rep1	PRJNA219741	SRR999052	Regulatory modules controlling maize inflorescence architecture
Maize	ear-2mm-rep2	PRJNA219741	SRR999053	Regulatory modules controlling maize inflorescence architecture
Maize	ear-2mm-rep3	PRJNA219741	SRR999054	Regulatory modules controlling maize inflorescence architecture
Maize	tassel-1.5mm-rep1	PRJNA219741	SRR999038	Regulatory modules controlling maize inflorescence architecture
Maize	tassel-1.5mm-rep2	PRJNA219741	SRR999039	Regulatory modules controlling maize inflorescence architecture
