# Supplementary material for: Mining of Root-Specific Expression Genes and Their Core Cis-Regulatory Elements in Plants
Source: Int J Mol Sci. 2025 Feb 18;26(4):1720. doi: 10.3390/ijms26041720 (PMC11855845; doi:10.3390/ijms26041720)
Supplement: Supplementary file 1 [file ijms-26-01720-s001.zip › Supplementary Table S2.xlsx]

## Sheet: Supplementary Table S2
Tissue Name	Maize	Rice	Arabidopsis
Root	V3-root	15D-root	9D-root
shoot	V3-stalk	14D-shoot	10D-shoot
tillering bud	L1-tiller-buds	tiller-bud	NA
leaf	R1-leaf	four-leaf	16D-leaf
stigma	R1-silk	stigma	stigma-Arab
ovary	embryo-sac	ovary	ovule-Arab
pollen	Pollen	Tetrad-anther	pollen-Arab
Husk	Husk	NA	NA
pericarp	13D-pericarp	10D-pericarp	no
embryo	13D-embryo	3D-embryo	NA
endosperm	13D-endosperm	7D-endosperm	7D-endosperm-Arab
SAM	CZ	6week-SAM	SAM
inflorescence meristerm	ear-2mm	IM	IM-Arab
inflorescence meristerm	tassel-1.5mm	IM	IM-Arab
