# Supplementary material for: Mining of Root-Specific Expression Genes and Their Core Cis-Regulatory Elements in Plants
Source: Int J Mol Sci. 2025 Feb 18;26(4):1720. doi: 10.3390/ijms26041720 (PMC11855845; doi:10.3390/ijms26041720)
Supplement: Supplementary file 1 [file ijms-26-01720-s001.zip › Supplementary Table S3.xlsx]

## Sheet: Rice
Gene.ID	Tissue-specificity index	SpecialExpTissue	10D-pericarp-rep	14D-shoot-rep	15D-root-rep	3D-embryo-rep	6week-SAM-rep	7D-endosperm-rep	IM-rep	Tetrad-anther-rep	four-leaf-rep	ovary-rep	stigma-rep	tiller-bud-rep
LOC_Os01g01180	0.87826	15D-root-rep	0.29389	0.114832	4.03383	0.111946	0.614905	0	0.312401	0.078547	0.233952	0.800782	0.0688955	0
LOC_Os01g04620	0.880057	15D-root-rep	0.075373	0.7907	18.44	1.35781	0.0223823	1.29391	0.431263	0.066912	1.63106	0	0.0952915	0.0702535
LOC_Os01g06220	0.927199	15D-root-rep	0.281266	1.20308	37.6877	0	0	0.281162	0	0	3.49261	0	0.0015735	0.147878
LOC_Os01g07030	1	15D-root-rep	0	0	1.12103	0	0	0	0	0	0	0	0	0
LOC_Os01g08170	0.963123	15D-root-rep	0.063193	0.0263777	2.97965	0	0.013714	0.0907097	0	0.0447137	0.053933	0.125482	0.01209	0.157204
LOC_Os01g13560	0.930386	15D-root-rep	0.259104	0.202578	2.72535	0	0	0.0233413	0	0.026663	0.448694	0.02821	0.1553	0
LOC_Os01g14520	0.966763	15D-root-rep	0.167252	0.0524803	15.6201	0	0.0193583	0.269211	0.027884	0.00864	0.113209	0.097167	0.388352	0
LOC_Os01g14540	0.984316	15D-root-rep	0.120607	0.043092	3.12701	0	0	0.0459507	0	0	0.044546	0	0	0
LOC_Os01g14650	0.957769	15D-root-rep	0.0209537	0.0105963	11.0084	0	0	1.62294	0	0	0.113544	0	0	0.05291
LOC_Os01g15340	0.925658	15D-root-rep	0.890801	0.390547	145.206	0	0.0692577	0.151614	0.266304	0	1.01816	2.93252	0.708369	0.0603905
LOC_Os01g21880	0.898021	15D-root-rep	0.050395	1.26218	6.76351	0	0.225335	0.055486	0	0	1.07552	0	0.374763	0.136315
LOC_Os01g22670	0.963841	15D-root-rep	0.0260573	0	8.80588	0	0.0879377	0.0597513	0.130333	0.075679	0.163601	0.296517	0.0626695	0.0752515
LOC_Os01g24560	0.984579	15D-root-rep	0.155282	0	6.72089	0	0	0.200275	0	0.00985867	0.0100497	0	0	0
LOC_Os01g27240	0.921124	15D-root-rep	0.0503923	0.661793	5.37092	0.250128	0	0	0	0.246947	0.428152	0.031628	0.186836	0.0479305
LOC_Os01g27390	0.887287	15D-root-rep	0.013337	0.297116	8.5895	0.252673	1.05295	0	0.151799	0.912515	0.861809	0.061153	0.121065	0
LOC_Os01g37000	0.972669	15D-root-rep	0.040017	0.012235	12.2839	0	0	0	0	0.575122	0.228453	0	0.0368015	0.0304435
LOC_Os01g40560	0.931912	15D-root-rep	0.412617	0	11.0569	0.513534	0.515448	0.09854	0.067961	0.0678393	0.104946	0.296741	0.0767325	0.030566
LOC_Os01g40870	0.878656	15D-root-rep	1.23222	20.8793	238.622	0	0.00327933	0.266674	0	0.0300593	20.2099	0.041295	0.043746	0.0179345
LOC_Os01g42320	0.983229	15D-root-rep	0.00826833	0.198396	2.06399	0	0	0	0	0	0.0174977	0	0	0
LOC_Os01g48710	0.853699	15D-root-rep	0.18007	0.679805	15.0751	0.169643	0.294738	0.794982	0.05855	0.660974	0.743745	0.614001	0.256402	1.6063
LOC_Os01g48800	0.885052	15D-root-rep	0.0604683	0.361827	25.8333	2.07233	0.158872	0	0.048757	2.49933	0.400449	1.25501	0	0.074621
LOC_Os01g52410	0.941246	15D-root-rep	0.192612	0.376671	3.59079	0	0	0	0.028057	0.145551	0.384883	0	0	0
LOC_Os01g55080	0.947346	15D-root-rep	0.180358	0	19.4482	0.174385	0.0454033	1.8266	0.136036	0	0.0186853	0	0.02976	0.176467
LOC_Os01g58320	0.87459	15D-root-rep	7.30553	4.49636	935.652	3.79883	0.03008	1.43022	0.112655	0.253999	6.87526	0.397159	0.271473	0.174203
LOC_Os01g58910	0.894071	15D-root-rep	0.0841957	2.50506	44.3127	0	0.026367	0.112296	0.229091	1.55524	0.318336	2.02827	0.359419	0.150659
LOC_Os01g61550	0.995682	15D-root-rep	0.00937167	0.0105723	3.2622	0	0.005242	0.0125077	0	0	0	0	0.031856	0
LOC_Os01g62110	0.915343	15D-root-rep	0	0	85.1983	0.412622	0.109432	1.95047	0.0606615	0.362806	0.069165	0.169911	5.95337	0.091342
LOC_Os01g68730	0.919943	15D-root-rep	0.127847	8.84589	94.935	0	0	0	0	0	4.01034	0	0	0
LOC_Os01g71380	0.992622	15D-root-rep	0.0428863	0.0564227	3.79784	0	0.014401	0.0162283	0	0	0	0	0	0
LOC_Os01g71830	0.885571	15D-root-rep	0.910025	0.2924	7.61496	0	0.410147	0.245629	0.216645	0	1.55626	0	0.020293	0.0930415
LOC_Os01g72140	0.955706	15D-root-rep	0.006744	5.95004	408.322	0.221061	0	0.0816363	0	0.0941377	0.853119	0	0	0
LOC_Os01g72740	0.959506	15D-root-rep	0.12859	0.391652	5.13201	0	0	0.0221063	0	0.0276513	0.188073	0	0	0.144397
LOC_Os01g73720	0.986135	15D-root-rep	0.136646	0.0281157	4.48231	0	0	0.0452893	0	0.0397883	0.0206047	0	0	0
LOC_Os01g73730	0.983208	15D-root-rep	0.0425483	0	2.84476	0	0.015517	0.0902613	0	0	0.089119	0	0.0201035	0
LOC_Os02g02170	0.982289	15D-root-rep	0.001639	0.00496133	5.28669	0	0	0	0	0.007034	0.411383	0	0	0
LOC_Os02g02190	0.98854	15D-root-rep	0.001758	0.00532167	8.73948	0	0	0	0	0.00754467	0.292993	0.0155095	0	0
LOC_Os02g03900	0.940631	15D-root-rep	0.440715	0.193045	40.8419	0.145509	0.254998	0.0842003	0.087269	0.673668	0.185614	0.316516	0.149763	0.309302
LOC_Os02g08510	0.988322	15D-root-rep	0.334906	0	12.3526	0	0	0	0	0	0.01707	0	0.0275125	0
LOC_Os02g12690	0.996477	15D-root-rep	0.0836567	0.005211	228.766	0	0	0	0	0.051974	0.0609337	0.0154435	0	0
LOC_Os02g15700	0.934034	15D-root-rep	0.420328	2.66714	702.544	0.581699	0.0271527	0.191057	0	1.96701	1.11114	0.118658	0.039693	0.585723
LOC_Os02g27200	0.871192	15D-root-rep	0.151204	0.488699	2.40246	0	0.0614523	0.196377	0.11607	0.324419	0.155238	0.117081	0.365505	0
LOC_Os02g30810	0.962205	15D-root-rep	0.22133	0.213871	211.014	0	0	0.327106	0	1.39076	0.544519	0	0.129302	0.130083
LOC_Os02g32009	0.884596	15D-root-rep	4.85009	1.96845	4464.53	0.251955	0.0869383	39.8499	0.218449	0.403091	0.361394	0.825746	0.21095	7.65344
LOC_Os02g32320	0.961024	15D-root-rep	0.095099	0.211835	7.08158	0	0	0.266077	0.033546	0	0.367446	0	0	0.031516
LOC_Os02g32465	0.869497	15D-root-rep	1.09135	0.440587	8.95685	0	0.039175	0.0307173	0.073324	0.777603	1.19122	0.371013	0.226906	0.193812
LOC_Os02g36414	0.92499	15D-root-rep	0.298251	4.20992	75.7473	0.02939	0	0.17464	0	0	1.69534	0.180363	0.0180115	0.356214
LOC_Os02g37250	0.980252	15D-root-rep	0	0.727669	3765.62	0	0	0.186067	0	0	1.77866	0	0	0.0504755
LOC_Os02g37260	0.985542	15D-root-rep	0.147339	0	727.963	0	0	0	0	0	1.48655	0	0	0
LOC_Os02g37500	0.986187	15D-root-rep	0	0	2.70778	0	0	0.220316	0	0	0	0	0	0
LOC_Os02g40710	0.996963	15D-root-rep	0.11374	0	48.5643	0	0	0	0	0.014482	0.008337	0	0	0
LOC_Os02g40730	0.878651	15D-root-rep	0.00679333	1.20735	8.02876	0	0.797755	0	0.681136	0	1.38911	0	0	0.17552
LOC_Os02g43410	0.994453	15D-root-rep	0.0140527	0	758.49	0	0	0.00579967	0	0	0.455887	0	0	0.0094045
LOC_Os02g44080	0.946635	15D-root-rep	2.10265	0.662928	282.476	0	0.0389077	0.67597	0	0	0.683616	0	0.642087	0.108063
LOC_Os02g44310	0.961095	15D-root-rep	0	0	2207.86	0.22947	0.0658893	0	0	0.0982857	4.66113	0	0	2.31218
LOC_Os02g45890	0.97701	15D-root-rep	0.062581	0.030198	5.27317	0.135355	0	0.0716093	0	0.0101153	0.091765	0	0.004626	0.078261
LOC_Os02g51799	0.934885	15D-root-rep	0.202704	0	3.13217	0	0	0	0	0.0588363	0.220269	0	0	0.777876
LOC_Os02g53250	0.908248	15D-root-rep	0.310708	0.233388	10.9725	0.115379	0	0.130016	0	0.225087	0.344567	0.335509	0	1.73317
LOC_Os02g53870	0.935147	15D-root-rep	0.154018	1.15079	14.2368	0	0	0.242048	0.0200145	0	0.976126	0.0391575	0	0.0809535
LOC_Os02g53950	0.989468	15D-root-rep	0.213957	0	6.62713	0	0	0	0	0.042373	0	0	0	0
LOC_Os02g54880	0.965833	15D-root-rep	0.051745	0.0261463	15.8631	0	0	1.14679	0.225728	0	0	0.0181865	0	0
LOC_Os03g01300	0.986725	15D-root-rep	0	0.231991	907.8	0	0.00799833	0.0525573	0	0	0.877499	0	0	0.101813
LOC_Os03g01700	0.993787	15D-root-rep	0.363416	0.004581	266.464	0	0.0208837	0	0	0	0.0478267	0	0	0
LOC_Os03g05500	0.970118	15D-root-rep	0	0.0426377	3.36033	0	0.0537157	0.0846523	0	0	0.059838	0	0	0.284776
LOC_Os03g05640	0.904258	15D-root-rep	0.872914	0.468576	102.662	0	0.580869	1.02123	0.414816	1.20391	0.33611	0.701188	0.853533	0.149109
LOC_Os03g06010	0.992682	15D-root-rep	0.00785667	0.140582	6.1401	0	0	0	0	0	0.0190603	0	0	0
LOC_Os03g06040	0.985991	15D-root-rep	0.00744933	0.00945033	5.28534	0	0	0.0449273	0.0798845	0.0543077	0.0445103	0	0	0.050429
LOC_Os03g08880	0.946481	15D-root-rep	0.072372	0.258319	18.142	0	0.117505	0.400898	0.112954	0.054102	1.05602	0.061759	0.011136	0.039217
LOC_Os03g13160	0.961517	15D-root-rep	0.339718	0	3.35398	0	0	0.253257	0	0	0.110194	0	0	0
LOC_Os03g14150	0.998524	15D-root-rep	0.0244073	0	82.5027	0	0	0	0	0	0.0488793	0	0	0
LOC_Os03g18640	0.865598	15D-root-rep	1.78148	0	24.3613	0	0.078995	1.49399	0.044664	1.73371	1.06406	0.014253	0.037319	1.56597
LOC_Os03g19370	0.9606	15D-root-rep	0	0.41448	37.8631	0	0	0.0103617	0.022392	0.578662	0.712134	0.080184	0.107884	0.0337175
LOC_Os03g19420	0.95274	15D-root-rep	0.278472	0.069458	5700.75	0	0.0315427	0.812364	0	0.01041	22.2809	0.126748	0.264009	0.046993
LOC_Os03g19427	0.919232	15D-root-rep	0.716343	0.0338607	639.096	0	0.0269143	2.33678	0.050467	0.00945067	41.2651	0.0402985	0.070724	0.0255975
LOC_Os03g22590	0.990534	15D-root-rep	0.270229	0	8.94693	0	0	0	0	0	0	0	0	0
LOC_Os03g25030	0.979031	15D-root-rep	0.072705	0.0273107	23.1993	0	0.0127613	0.188643	0	0	0.116607	0	0	0.407795
LOC_Os03g25040	0.950509	15D-root-rep	0.180798	0.045231	16.1445	0	0	0.021682	0	0	0.322745	0.0182915	1.1009	0.316434
LOC_Os03g30420	0.961165	15D-root-rep	0.059292	0.238525	24.3569	0.339107	0	0.227316	0	0.0304183	0.0712327	0.111577	0	0.504131
LOC_Os03g31480	0.978311	15D-root-rep	0.106537	0	4.32947	0	0	0.258685	0	0	0	0	0	0.0702665
LOC_Os03g36650	0.939475	15D-root-rep	0	0.454261	9.58681	0	0	0.121893	0.055601	0.726608	0.168639	0.152391	0.0310395	0.165263
LOC_Os03g41130	0.941726	15D-root-rep	0.1074	0.0334117	8.31556	0	0.0612697	0.184721	0.13385	0	0.477509	0.485826	0.0413135	0.12105
LOC_Os03g46454	0.977412	15D-root-rep	0	0.0991337	2.82137	0	0.0312653	0.055178	0	0	0.0911983	0	0	0.0690865
LOC_Os03g46470	0.924199	15D-root-rep	0.764265	2.31357	2148.18	0.160169	1.32153	0.630222	0.249274	0.494617	1.07452	0.756341	0.495326	1.29951
LOC_Os03g49270	0.983351	15D-root-rep	0	0	46.2859	0	0	0.0582053	0	0	0.074586	0	0.781933	0
LOC_Os03g49310	0.99684	15D-root-rep	0	0	3.06175	0	0	0	0	0.049927	0	0	0	0
LOC_Os03g52355	0.966616	15D-root-rep	0.456487	0	6.98499	0.119644	0	0.213984	0	0	0.0678727	0	0	0.0144215
LOC_Os03g52360	0.991996	15D-root-rep	0.015103	0.029352	23.1222	0	0	0.0838067	0.058017	0.019919	0.0455083	0	0	0.0358485
LOC_Os03g61470	0.943549	15D-root-rep	0.0435303	1.83212	50.4613	0	0.00606033	0	0.0844	0.269582	1.61516	0	0	0.0793845
LOC_Os04g03870	0.951274	15D-root-rep	0.024254	0	2.55477	0	0.011372	0.499355	0	0.0173197	0.0835793	0.0360775	0	0.112482
LOC_Os04g09670	0.899334	15D-root-rep	0.189081	0.36698	3.82264	0	0	0.0929503	0	0.395745	0.911931	0	0	0.204384
LOC_Os04g11040	0.960643	15D-root-rep	0.0575703	0.228117	479.301	0	0	0	0	0	6.74634	0	0	0.439595
LOC_Os04g19960	0.985478	15D-root-rep	0	0	12.1204	0	0	0.389331	0	0	0.0858647	0	0	0
LOC_Os04g24328	0.992376	15D-root-rep	0.0210737	0.0155657	12.2471	0	0.00983133	0	0.016723	0	0.166495	0	0	0
LOC_Os04g24469	0.99194	15D-root-rep	0.0210737	0.0155657	12.3415	0	0.00983133	0	0.016723	0	0.181798	0	0	0
LOC_Os04g24478	0.996722	15D-root-rep	0	0	3.93707	0	0.0250277	0.014806	0	0	0.018327	0	0	0
LOC_Os04g25380	0.992235	15D-root-rep	0.016299	0	6.00979	0.0348413	0.00531767	0.00659933	0	0.0404577	0.039743	0.0257315	0	0
LOC_Os04g25970	0.996258	15D-root-rep	0.0167157	0	5.94981	0.0115347	0.005264	0.00653267	0	0.0238617	0.00793367	0.008536	0	0
LOC_Os04g27980	0.998632	15D-root-rep	0.0146983	0	17.1777	0	0.029491	0	0	0	0	0	0	0
LOC_Os04g28870	0.979591	15D-root-rep	0.218881	0.067214	7.41697	0	0.00817467	0.0125743	0	0	0.0251703	0	0	0.185016
LOC_Os04g31290	0.968071	15D-root-rep	0.562504	0	23.8	0	0	0.56171	0	0	0.029227	0.098086	0	0.119928
LOC_Os04g32840	0.976648	15D-root-rep	0	0.0862097	17.0917	0	0.0141237	0	0	0	0.607533	0	0	0.188088
LOC_Os04g34630	0.994169	15D-root-rep	0.0175873	0	147.898	0	0	0.11908	0	0	0.0818513	0	0	0.118874
LOC_Os04g35750	0.991058	15D-root-rep	0.267698	0	403.207	0	0	0.294157	0	0	0.062693	0.035097	0	0
LOC_Os04g44060	0.923518	15D-root-rep	5.50394	0.0602093	246.672	0.014509	2.23658	0	0.153119	2.22034	0.0109497	0	0.150738	0.055798
LOC_Os04g46650	0.986977	15D-root-rep	0.0756923	0.033457	16.1342	0	0	0	0	0	0.0605187	0	0	0.274249
LOC_Os04g46810	0.977975	15D-root-rep	0	0	228.886	0	0	0	0	0	0.29407	0	0	1.88527
LOC_Os04g46820	0.999692	15D-root-rep	0.00596267	0	23.7333	0	0	0	0	0	0	0	0	0.004935
LOC_Os04g47930	0.980825	15D-root-rep	0.0157237	0	3.3219	0	0.031574	0.119855	0.0616305	0.0237783	0	0	0.067728	0
LOC_Os04g49970	0.941382	15D-root-rep	0.0145007	0	2.93512	0	0.140403	0.0220793	0	0.306686	0.223877	0.017493	0.0814105	0.162516
LOC_Os04g53560	0.993557	15D-root-rep	0.018348	0.079801	9.84875	0	0	0	0	0	0	0	0	0.0768125
LOC_Os04g53710	0.994678	15D-root-rep	0.190813	0	243.598	0	0	0.0300553	0	0	0.12494	0	0	0
LOC_Os04g55740	0.94567	15D-root-rep	0.713663	0.196455	13.456	0	0.0113823	0.529077	0	0	0.529758	0	0.0174065	0
LOC_Os04g56120	0.956159	15D-root-rep	0.0709287	0.371553	8.59793	0	0	0.169764	0	0.025883	0.643598	0.027298	0	0
LOC_Os04g56490	0.892756	15D-root-rep	1.21524	0.0324003	6.70111	0	0.0609187	0.412601	0.116137	0.790788	0.027954	0.046502	0.039735	0.450395
LOC_Os04g56930	0.967957	15D-root-rep	0.135486	0.382972	24.8221	0	0.0271543	0.0428393	0	0.618841	0.0824903	0.0152665	0	0.051072
LOC_Os04g57860	0.970719	15D-root-rep	0.626972	0.0573047	9.81191	0	0	0.009899	0	0.012341	0.189847	0	0	0.028796
LOC_Os04g58760	0.973869	15D-root-rep	0.0212633	0.0257703	60.6624	0	0.062547	0	0.105835	0.044347	0.211955	0	0.040233	1.01761
LOC_Os04g59020	0.932533	15D-root-rep	0.088225	1.65409	42.7362	0	0.083579	0.0666167	0.109652	0.025971	1.06929	0.0802645	0.026335	0.893493
LOC_Os05g04410	0.947354	15D-root-rep	0.257446	0.0432297	18.6029	0.0566103	0	0.0615723	0	0.0791517	2.52836	0	0	0
LOC_Os05g04440	0.998048	15D-root-rep	0.0596647	0.00449933	17.3307	0	0	0	0	0	0	0	0	0
LOC_Os05g04450	0.989744	15D-root-rep	0.0462807	0	24.1702	0.0360753	0	0.03441	0	0	0.237303	0	0	0.0371195
LOC_Os05g05610	0.914376	15D-root-rep	0.225187	2.28202	9.87314	0	0.12987	0.0407787	0.184359	0.215195	0.0944657	0.0763945	0.125012	0.0493285
LOC_Os05g06970	0.945752	15D-root-rep	0.110296	1.67236	678.503	0	2.43056	0.0515823	0.168831	0.169395	0.655187	0.0914695	0	0.853267
LOC_Os05g07240	0.887572	15D-root-rep	2.20801	0.457614	23.2898	0.269739	0	0.0480567	0	0.459513	0.679275	0.018399	0	2.3277
LOC_Os05g08390	0.889111	15D-root-rep	0.083632	0.114869	20.9717	0.029505	1.01619	0.488491	0.124309	0.399254	0.795756	0.215049	0.244042	1.71831
LOC_Os05g12280	0.991569	15D-root-rep	0.0207263	0.031849	58.9164	0	0	0.040071	0	0	0.33432	0	0	0
LOC_Os05g15170	0.996793	15D-root-rep	0.0109663	0.021006	36.3975	0	0	0.0877203	0	0	0.0120427	0	0	0
LOC_Os05g16930	0.924542	15D-root-rep	0.0860903	0.396883	4.52656	0	0.0220393	0.0218317	0.018605	0	1.12638	0.0896935	0.0951185	0.009212
LOC_Os05g19570	0.965501	15D-root-rep	0.010359	0.0860353	27.3969	0	0	1.16259	0	0	0.0612923	0.025114	0	0.379109
LOC_Os05g25910	0.89429	15D-root-rep	0.005431	0.283373	4.62081	0.033383	0.61086	0	0.2284	0	0.393827	0.0535045	0	0.92161
LOC_Os05g29710	0.879906	15D-root-rep	0.290321	2.48454	31.5128	0	0.195801	0.352315	0.591657	0.021769	2.74517	0.780791	0.088984	0.157689
LOC_Os05g30680	0.938206	15D-root-rep	0.00982933	0.123173	2.1003	0.0857437	0.0100207	0	0	0.290561	0.196317	0.063463	0.0426215	0.013437
LOC_Os05g35050	0.98135	15D-root-rep	0	0	49.6077	0.42403	0.104853	0.340055	0	0	0	0.032833	0	0.0271515
LOC_Os05g39540	0.930411	15D-root-rep	0.240215	0.236148	25.5708	0	0.0305457	0.145762	0	0.32037	0.595441	0.0698605	0	2.01803
LOC_Os05g40060	0.968783	15D-root-rep	0	0	6.1952	0.357483	0.0162507	0.0469193	0.0292325	0	0.296237	0	0	0.0220085
LOC_Os05g41420	0.961276	15D-root-rep	0.0368057	0.01701	5.59263	0	0	0.024735	0	0.0345603	0.322271	0.510696	0	0
LOC_Os05g42360	0.895698	15D-root-rep	0.0115427	1.29402	257.807	0.131023	0	0	0	0.54078	4.19602	0.124588	0.386677	16.907
LOC_Os05g43640	0.882133	15D-root-rep	0.456326	0	17.6378	0.347506	0.266131	0.527386	0.316224	0.101262	0.090708	0.950437	0.403589	1.70141
LOC_Os05g43895	0.956698	15D-root-rep	0.0786743	0	3.35693	0	0	0	0.831797	0	0.0202017	0	0	0
LOC_Os05g43940	0.855502	15D-root-rep	0.0126267	1.13377	5.19414	0	0.181966	0.0555457	0.431227	0.134199	1.03733	0.0198055	0.213473	0.644949
LOC_Os05g51780	0.912904	15D-root-rep	1.88938	0.377363	25.5382	0	0	2.02532	0	0.0726777	0.36389	0.292283	0.0160635	0
LOC_Os06g01580	0.966404	15D-root-rep	0	0	2.90876	0	0	0	0	0	0	0	0.654978	0
LOC_Os06g01860	0.979523	15D-root-rep	0.331186	0	4.47214	0	0	0	0	0.101608	0	0	0	0
LOC_Os06g07250	0.998994	15D-root-rep	0.021091	0	179.21	0.0116173	0	0	0	0	0	0	0	0.0253735
LOC_Os06g09870	0.927579	15D-root-rep	0.673425	0.358638	6.26614	0	0.032853	0.0772163	0.02844	0.146998	0.323064	0.113974	0.0825965	0.019599
LOC_Os06g15600	0.907433	15D-root-rep	0.498372	0	5.95697	0.236703	0.20647	0.118509	0.848341	0	0.4017	0	0.0509355	0.0585825
LOC_Os06g16060	0.993414	15D-root-rep	0	0.029807	9.84788	0	0	0.0388243	0	0	0.018502	0	0	0.090817
LOC_Os06g17260	0.983162	15D-root-rep	0.0460307	0	7.47547	0.0338087	0.0768123	0	0	0	0.059188	0.052128	0	0.144835
LOC_Os06g19095	0.99893	15D-root-rep	0	0	4.21205	0	0	0	0	0	0.0196133	0	0	0
LOC_Os06g21410	0.875728	15D-root-rep	6.16286	1.06153	382.263	0	0.476506	0.911598	0.055526	0	0.158912	0.647642	31.348	0.251673
LOC_Os06g22150	0.949609	15D-root-rep	0.000816	0.178858	2.32354	0	0	0	0.0921325	0	0.263488	0	0	0.195256
LOC_Os06g22290	0.942581	15D-root-rep	0.0645083	0.042186	9.09829	0	0	0.132452	0.04017	0.171774	1.25652	0.043549	0.0198935	0.171449
LOC_Os06g28550	0.926276	15D-root-rep	0.33059	0.52507	18.5537	0	0.031857	0.051654	0.026826	0.022633	2.77251	0.0956265	0	0.166267
LOC_Os06g31890	0.895651	15D-root-rep	0.0267283	0.01885	8.15264	0	0.364565	0.814965	0.807425	0	0.454187	0	0.0304475	0.809512
LOC_Os06g32240	0.856321	15D-root-rep	0.153362	0.0730823	13.3439	0	0.47827	1.58228	1.06271	0.0153403	1.19359	0	0.034907	1.99648
LOC_Os06g34330	0.993237	15D-root-rep	0	0.0526033	4.71102	0.0201113	0	0	0	0	0.0601887	0	0	0
LOC_Os06g34560	0.996941	15D-root-rep	0.0240387	0	3.62878	0	0.028192	0	0	0	0	0	0	0
LOC_Os06g35060	0.879193	15D-root-rep	0.006722	8.49857	88.3126	0	0.0565507	0.457478	0	0	5.59304	0.029925	0	2.91357
LOC_Os06g40870	0.953272	15D-root-rep	0.0942047	0	3.89042	0	0.0291607	0.174883	0	0	0.479492	0.0432855	0	0.107237
LOC_Os06g43000	0.925542	15D-root-rep	0.159334	0.0319977	5.31152	0	0	0.0120497	0	0.04837	0.475205	0.0236915	1.24065	0.0527795
LOC_Os06g43410	0.96576	15D-root-rep	0	0.18594	3.2249	0	0	0	0	0.0170933	0	0.0181955	0.401046	0
LOC_Os06g47750	0.981943	15D-root-rep	0.156199	0	3.03046	0	0	0	0.0044935	0.014096	0.0151073	0.0033605	0.0995505	0
LOC_Os06g50240	0.937105	15D-root-rep	0.248357	0.0905693	3.61034	0	0	0	0	0	0.476698	0	0	0.431912
LOC_Os06g50420	0.911663	15D-root-rep	2.76422	3.22764	99.1253	0	0.066936	0.06761	0	0.037881	2.21384	0.0591375	0	0.37247
LOC_Os06g50650	0.91233	15D-root-rep	1.46358	5.35266	123.619	0	0.0841407	0.0811483	0	0.046885	3.33841	0.0756925	0	0.170854
LOC_Os06g50940	0.96307	15D-root-rep	0.110783	0.0240827	3.44353	0	0	0	0.063492	0.454161	0.0418823	0	0	0
LOC_Os07g01410	0.995764	15D-root-rep	0	0.131185	212.02	0	0	0	0	0	0.134895	0	0	0
LOC_Os07g03279	0.97057	15D-root-rep	0.010737	0.427606	99.3503	0	0	0.045557	0.0138815	0.223928	1.27487	0	0	0.043895
LOC_Os07g03319	0.953409	15D-root-rep	0.0846973	2.01129	20.4555	0	0	0.012961	0	0	0.454681	0	0	0
LOC_Os07g03368	0.953603	15D-root-rep	0.010737	0.920219	100.967	0	0	0.0737233	0.0138815	0.223928	2.76596	0	0	0.0877895
LOC_Os07g03377	0.991	15D-root-rep	0	0.0703643	3.54723	0	0	0	0	0	0.085392	0	0	0
LOC_Os07g03409	0.971286	15D-root-rep	0.0846973	0.978864	20.3587	0	0	0.00648033	0	0	0.21737	0	0	0
LOC_Os07g03458	0.956191	15D-root-rep	0.010737	0.862775	100.197	0	0	0.0621763	0.0138815	0.223928	2.42771	0	0	0.0877895
LOC_Os07g03467	0.977479	15D-root-rep	0	0.171822	3.57366	0	0	0	0	0	0.243673	0	0	0
LOC_Os07g03288	0.984855	15D-root-rep	0	0.173622	6.83516	0	0	0.0424183	0	0	0.151784	0	0	0
LOC_Os07g04970	1	15D-root-rep	0	0	60.0976	0	0	0	0	0	0	0	0	0
LOC_Os07g07860	0.953962	15D-root-rep	0.219285	0.593055	14.3884	0	0	0.0257173	0	0	1.00381	0	0	0
LOC_Os07g09520	0.988332	15D-root-rep	0	0.032862	48.5388	0	0	0.0144997	0	0.136154	0.137368	0.046688	0	0.164399
LOC_Os07g24830	0.851352	15D-root-rep	0	1.07879	304.918	0	0.592208	0.381109	4.6654	0	16.9755	0.02172	17.361	0.327678
LOC_Os07g24940	0.972153	15D-root-rep	0	0.0567367	12.9442	0	0.130505	0	0.837175	0	0	0	0.021304	0
LOC_Os07g25050	0.888048	15D-root-rep	0	5.51842	992.201	0.450229	0.0978993	0.0788317	1.26031	0	6.50877	0	1.54472	9.14616
LOC_Os07g25060	0.932191	15D-root-rep	0	0.0545007	37.8945	0.0211167	0.203098	0	2.68714	0	1.55851	0	0.059599	0.184819
LOC_Os07g26110	0.89521	15D-root-rep	1.02743	7.64343	574.1	2.83155	0.055096	0.590733	0.121247	0.191601	2.90838	0.161617	1.03216	0.0924275
LOC_Os07g27850	0.963461	15D-root-rep	0.256136	0.0517417	2.1535	0	0	0.0625853	0	0.0477023	0.0365133	0	0	0.0407795
LOC_Os07g35860	0.996305	15D-root-rep	0.00350733	0.077608	92.1422	0	0	0	0	0	0.0406367	0	0	0.068478
LOC_Os07g40986	0.884061	15D-root-rep	0.211665	2.92643	14.7556	0	0.0996313	0.0877693	0.364519	0.107414	2.44909	0.028523	0.10345	0
LOC_Os07g43670	0.992636	15D-root-rep	0	0.350576	342.467	0	0	0	0	0	0.163143	0	0	0.0215355
LOC_Os07g44440	0.940157	15D-root-rep	5.20235	0.858546	176.352	0	0.0163883	0.886047	0.208405	0.011954	0.047437	0	0	0.067842
LOC_Os07g44450	0.970178	15D-root-rep	0.650141	0	19.9527	0	0	0	0.03713	0.103779	0.179293	0	0	0.217783
LOC_Os07g44460	0.994173	15D-root-rep	0.123818	0	6.88515	0	0	0.00709367	0	0	0.00858533	0	0	0
LOC_Os07g44550	0.963463	15D-root-rep	0	0	92.4009	1.34785	0	1.59409	0	0	0.0168403	0	0	0
LOC_Os07g44590	0.982908	15D-root-rep	0.0237067	0.149101	7.64735	0	0	0.0638873	0.0296355	0	0.0956147	0	0.0436875	0.0181305
LOC_Os07g45080	0.975951	15D-root-rep	0.02952	1.1701	81.1204	0	0	0	0	0	0.295268	0.0302745	0.0765305	0
LOC_Os07g45290	0.938336	15D-root-rep	0.0596077	0.0904643	2.23614	0.0362327	0	0.23547	0	0	0.108043	0.256569	0	0.0768765
LOC_Os07g47660	0.932023	15D-root-rep	0.364339	0.399884	7.48989	0.179044	0.031995	0.191095	0	0.0336107	0.579232	0.044165	0	0.0491615
LOC_Os07g47760	0.975523	15D-root-rep	0.193496	0.150612	35.3116	0	0	0	0.0834515	0	0.607045	0	0	0.100156
LOC_Os08g01710	0.974876	15D-root-rep	0	0.166347	3.28972	0.130769	0.024477	0	0	0	0.06707	0.037246	0	0
LOC_Os08g02110	0.939223	15D-root-rep	0.0392033	1.04934	53.9729	0	0.0126533	0.020857	0	0	4.07153	0.279261	0.0198505	0
LOC_Os08g04350	0.863384	15D-root-rep	1.59681	0.624326	13.8516	0.0955197	0	0.139464	0.711557	0.0670253	3.35259	0	0.161075	0.186593
LOC_Os08g04360	0.879272	15D-root-rep	0.181147	0.245697	3.66719	0.693032	0	0.093421	0.429046	0.086197	0.600239	0	0.135613	0.006873
LOC_Os08g06120	0.986716	15D-root-rep	0.0525293	0.0356493	2.12015	0	0	0	0	0	0.0833337	0	0	0
LOC_Os08g06320	0.924727	15D-root-rep	0.039788	0	35.2868	2.7782	0.493161	0.18567	0.173784	0	0.108672	0	0	1.16162
LOC_Os08g14200	0.904519	15D-root-rep	0.0362467	0.0471983	2.56471	0	0.181416	0.18506	0.320831	0.012362	0.425962	0	0.0408355	0.260313
LOC_Os08g15420	0.970724	15D-root-rep	0.179709	0.0158497	3.61678	0	0.0194663	0.0430707	0.0213115	0	0.257458	0	0	0
LOC_Os08g29760	0.937077	15D-root-rep	0.786544	0.0215127	3.23767	0	0	0.0332497	0	0	0.440816	0	0	0
LOC_Os08g30100	0.976555	15D-root-rep	0.143487	1.22858	263.898	0	0	0.220181	0	0.0259707	0.321564	0	0	0
LOC_Os08g37250	0.947884	15D-root-rep	0.00611833	3.44401	127.618	0	0	0	0	0.0562037	2.38632	0	0	0.0122915
LOC_Os08g40720	0.978524	15D-root-rep	0	0.0332593	7.30312	0	0	0.105706	0	0	0.443157	0	0	0
LOC_Os08g42150	0.977336	15D-root-rep	0.172733	0.322199	10.0917	0	0.0139373	0	0.090052	0.0203393	0.0236957	0	0	0.0177895
LOC_Os08g44910	0.995519	15D-root-rep	0.0248207	0.0131903	6.1934	0.050976	0	0	0	0	0.00997067	0	0	0
LOC_Os09g04339	0.986582	15D-root-rep	0.391278	0.05583	90.1254	0	0	0.0242007	0	0	0.157465	0	0	0.117731
LOC_Os09g12970	0.98505	15D-root-rep	0.022176	0.0585513	10.0601	0	0.0177513	0.298906	0	0	0.0257953	0	0.011877	0
LOC_Os09g20220	0.961848	15D-root-rep	0.0510923	0.619865	6.23899	0.155011	0	0.0230423	0.0405625	0	0.0439747	0	0.0500795	0
LOC_Os09g23530	0.966553	15D-root-rep	0.141458	0.217578	359.907	0	0	0.355193	0	0.0345013	3.46842	0	0.002454	0
LOC_Os09g24370	0.995487	15D-root-rep	0.0494717	0.0358043	3909.87	0	0	0.00941267	0	0	0.255112	0.034274	0	0.0585265
LOC_Os09g25690	0.969166	15D-root-rep	0.192053	0.189049	6.87181	0	0	0	0	0.079336	0.115192	0	0	0.180115
LOC_Os09g26170	0.956743	15D-root-rep	0.0768997	0.0571997	11.3681	0	0.0538297	0.404332	0	0.0609227	0.371154	0.020666	0.0076575	0.31284
LOC_Os09g27500	0.966419	15D-root-rep	0.122631	0.318079	20.2216	0	0	0	0	0.044537	0.477819	0.0308955	0.247769	0.052037
LOC_Os09g37200	0.877464	15D-root-rep	0.474375	0.259702	17.54	0.093185	0.166636	3.96377	0.133967	0.022088	1.74467	0.045304	0	0.309606
LOC_Os09g39070	0.987112	15D-root-rep	0.352038	0	24.6045	0	0.00123367	0	0	0	0.153693	0	0	0.0140025
LOC_Os09g39090	0.990863	15D-root-rep	0.213829	0	7.47866	0	0	0	0	0	0	0	0	0.021283
LOC_Os10g01640	0.994892	15D-root-rep	0.103118	0	6.2222	0	0	0.0130293	0	0	0	0	0	0
LOC_Os10g05020	0.913349	15D-root-rep	0.207591	8.02458	83.4642	0	0	0.143294	0	0	4.03118	0.0946195	0	0
LOC_Os10g06680	0.867114	15D-root-rep	0.383215	0.117087	51.8266	2.00063	0.208087	1.32356	0.124521	2.37949	0.141247	0.240128	1.10648	1.23721
LOC_Os10g11500	0.962826	15D-root-rep	0.0360683	0.727652	684.082	0	0.102907	0.225423	0	0	4.24933	0	0	0.137131
LOC_Os10g11730	0.999603	15D-root-rep	0.012891	0	17.831	0	0	0	0	0	0	0	0	0
LOC_Os10g11889	0.907657	15D-root-rep	0	26.1872	1439.16	0.008422	0.303338	4.75473	1.30968	0.0382237	0.771516	0.0729305	0.090437	0.580502
LOC_Os10g18870	0.991396	15D-root-rep	0.19798	0	15.5889	0	0	0	0.0383885	0	0.00915467	0	0	0.039162
LOC_Os10g25870	0.941597	15D-root-rep	0.00759567	0.207152	53.3795	0	0	4.701	0	0	0.289677	0	0.030124	0.414255
LOC_Os10g25900	0.92648	15D-root-rep	0.0354877	0.29754	5.16473	0	0	0.899075	0	0	0.209462	0	0	0.410652
LOC_Os10g30330	0.98708	15D-root-rep	0.151006	0.0163837	7.55599	0.0168623	0	0.133334	0	0.006325	0	0	0	0
LOC_Os10g31460	0.969351	15D-root-rep	0.0905253	0	4.92796	0	0.0229353	0.132749	0	0	0.044452	0	0	0.380603
LOC_Os10g31460	0.994213	15D-root-rep	0.0300017	0	3.32003	0	0	0.025273	0	0	0	0	0	0.03939
LOC_Os10g31540	0.986078	15D-root-rep	0.154378	0	78.5423	0	0	0.693202	0	0	0	0	0	0
LOC_Os10g31640	0.995063	15D-root-rep	0.344832	0	233.05	0	0	0	0	0	0	0	0	0
LOC_Os10g31660	0.996903	15D-root-rep	0	0	444.99	0	0.0223097	0	0.0782195	0	0.034747	0	0	0.0792695
LOC_Os10g31670	0.980937	15D-root-rep	1.10116	0	38.4253	0	0	0	0	0	0	0	0	0.028421
LOC_Os10g38090	0.908577	15D-root-rep	0.0301327	0.668996	10.4574	0.032976	0.141937	0.037542	0	0	2.16656	0.289449	0.192175	0.134106
LOC_Os10g38670	0.986992	15D-root-rep	0.0490887	0.0342813	23.416	0.0165427	0.0158117	0	0.059883	0.0875263	0.194436	0	0.0240225	0
LOC_Os10g39890	0.995926	15D-root-rep	0	0	62.5671	0	0	0	0.0991595	0	0.052521	0	0	0.041169
LOC_Os10g40470	0.98549	15D-root-rep	0.463351	0	13.1757	0	0	0	0	0	0	0	0	0.0434095
LOC_Os10g40510	0.942054	15D-root-rep	0.16403	0.419281	200.217	0	0.0735363	1.07263	0.0926005	0	1.84057	0.0030805	0.06298	1.41698
LOC_Os10g40530	0.901696	15D-root-rep	0.350455	0.149822	154.539	0.112483	1.35395	1.24641	0.306831	0	2.91646	0	0	4.0157
LOC_Os11g01390	0.946651	15D-root-rep	0.226068	0.292755	5.1127	0	0	0.0399423	0.242011	0.01556	0.225642	0.018776	0	0.114508
LOC_Os11g04020	0.996094	15D-root-rep	0.0986653	0.0634447	136.351	0	0	0.0116603	0.018352	0	0	0.0138585	0.0124085	0
LOC_Os11g04530	0.934346	15D-root-rep	0.0664543	0.141039	5.72227	0	0.00724467	0	0	0	0.207175	0	0.566644	0.708099
LOC_Os11g07770	1	15D-root-rep	0	0	1.67416	0	0	0	0	0	0	0	0	0
LOC_Os11g08380	0.962324	15D-root-rep	0.238012	0.052126	303.652	0	0.097333	0.268438	0.097856	1.69083	0.227585	0.318631	0.214748	0.0159565
LOC_Os11g14910	0.996614	15D-root-rep	0	0	28.8402	0	0	0	0	0	0.134832	0	0	0
LOC_Os11g15624	0.909268	15D-root-rep	0.396142	9.18106	133.694	0	0.0970317	1.63029	0.154832	0.960735	0.37258	0.046572	0	0
LOC_Os11g16960	0.970988	15D-root-rep	0	0	6.85046	0	0.0336523	0.0397513	0	0	0.390485	0.0773385	0.013089	0.183365
LOC_Os11g16970	0.971123	15D-root-rep	0.195188	0.0521613	22.3144	0	0.0643407	0.107783	0.034726	0	0.153882	0	0.021437	0.503729
LOC_Os11g19880	0.957731	15D-root-rep	0.0418313	0.240106	3.70935	0	0.0261017	0	0.0205375	0	0.519227	0	0	0
LOC_Os11g20090	0.963764	15D-root-rep	0.027069	0	4.32559	0	0.0282083	0	0.024661	0.02077	0.763336	0	0	0
LOC_Os11g24140	0.975903	15D-root-rep	3.43991	0.0249193	553.687	0	0	0.0574797	0	0	0.0444297	0	0	0.062006
LOC_Os11g26750	0.941912	15D-root-rep	0.102558	0.34207	3.17714	0.127979	0	0.24759	0.0448745	0	0.0154767	0.065038	0.030849	0.027728
LOC_Os11g35350	0.887356	15D-root-rep	1.59183	0.393124	26.1931	0.204359	0.028494	0.219507	0.33674	0.544301	1.29288	0.304895	0.180962	0.50556
LOC_Os11g37880	0.95376	15D-root-rep	0.472494	0.0793503	5.02793	0	0	0.194183	0	0	0.252186	0	0	0.0492215
LOC_Os11g37940	0.990366	15D-root-rep	0.160006	0.00357733	139.944	0	0	0.189741	0	0	0.0743067	0	0.094092	0.037783
LOC_Os11g38050	0.991007	15D-root-rep	0.010987	0.146216	12.2315	0	0	0.064004	0	0.0136887	0.032978	0	0	0
LOC_Os12g01400	0.943579	15D-root-rep	0.207205	0.180406	5.1127	0	0	0.0336733	0.292708	0.0579107	0.265077	0.0829725	0	0.114508
LOC_Os12g04140	0.966493	15D-root-rep	0.00916867	0.0958057	9.75935	0	0	0.56548	0	0	0.168103	0.0198785	0	0.163911
LOC_Os12g10880	0.974568	15D-root-rep	0	0.0826623	4.89983	0	0	0	0.0816945	0.364514	0.0281753	0	0	0
LOC_Os12g12590	0.982728	15D-root-rep	0.0373783	0.0804933	52.0875	0	0	0.103632	0.0506505	0	0.142997	0	0.152094	0.242656
LOC_Os12g14150	0.944675	15D-root-rep	0	0.218132	2.71	0	0	0.0195503	0	0.0815843	0.177691	0	0.403826	0
LOC_Os12g15920	0.99227	15D-root-rep	0	0.047934	2.89192	0	0	0.005305	0	0	0.036038	0	0.0284345	0
LOC_Os12g18410	0.974408	15D-root-rep	1.14891	0.467531	95.0404	0.0586867	0	0	0	0	0	0	0	0.0826985
LOC_Os12g24330	0.900546	15D-root-rep	3.5043	0.448048	19.8343	0	0	0.405344	0.0255365	0.13633	0.337649	0.776694	0.037654	0.05214
LOC_Os12g24390	0.95524	15D-root-rep	0.039878	0.334262	42.3685	0	0	0.279261	0	0	0.0135517	0.324719	1.68494	0
LOC_Os12g24490	0.886712	15D-root-rep	0.530975	0.986009	15.9401	0.0584913	0	1.91317	0.0018425	0.226483	1.30412	0	0.177147	0.088037
LOC_Os12g26960	0.986902	15D-root-rep	0.0940687	0	179.354	0	0	0	0	0.278193	0.110591	0	0.36102	0
LOC_Os12g36840	0.979567	15D-root-rep	0	0.212057	6.05593	0	0	0.00869067	0	0	0.268932	0	0	0
LOC_Os12g38010	0.94582	15D-root-rep	2.25277	2.78483	562.246	0	0	0.177664	0	0	1.18554	0.0710375	0.229882	0.044305
LOC_Os12g38051	0.959863	15D-root-rep	0.207761	0.634649	296.349	0.334728	0.0289353	0.386962	0	0.902931	0.66079	0	0	0.0398385
LOC_Os12g38051	0.997154	15D-root-rep	0	0	17458.4	0	0	0.0919763	0.0616035	0	0.0519443	0	0.047299	0.063055
LOC_Os12g38270	0.889782	15D-root-rep	0.467639	71.8271	11034.2	0	0	0.75912	0	0	61.2197	0	0.760904	2.86882
LOC_Os12g38300	0.949531	15D-root-rep	0.0592437	5.17461	10549.6	0	0	0.0132523	0	0	12.4888	0	0.215851	0.575446

## Sheet: Arabidopsis
Gene.ID	Tissue-specificity index	SpecialExpTissue	10D-shoot-rep	16D-leaf-rep	7D-endosperm-Arab-rep	9D-root-rep	IM-Arab-rep	SAM-rep	globular-embryo-rep	ovule-Arab-rep	pollen-Arab-rep	stigma-Arab-rep
AT1G01190	0.851961	9D-root-rep	0.554579	3.9371	0.0545197	46.0134	0.146208	1.01747	0.403295	2.06112	0.309399	0.605718
AT1G01453	0.956181	9D-root-rep	0.338605	0.0376727	0.0253203	4.09999	0	0	0	0.136525	0.033372	0.136678
AT1G03010	0.891081	9D-root-rep	0.70404	0.158511	0	3.88591	0.097801	0.171069	0.0730125	0.475082	0.035386	0.138526
AT1G04180	0.901533	9D-root-rep	1.08597	0.073684	0.00942933	8.37557	0.0233953	0	0.162788	1.32852	0	0.160125
AT1G05650	0.898845	9D-root-rep	0.762479	0.0824293	0	15.4641	0	0	0.04222	1.85498	0.260648	0.789971
AT1G05660	0.919473	9D-root-rep	1.3943	0.130647	0.0511433	38.3172	0	0	0.91461	0.71962	0.0521127	0.451834
AT1G06120	0.921443	9D-root-rep	0.392679	0.163701	0	28.1718	0.001623	0	0.133217	1.44194	0.246891	0.938548
AT1G07560	0.875341	9D-root-rep	1.03279	0.0877727	0	6.42597	0	0	0.194882	1.58941	0.010625	0.371445
AT1G08310	0.85779	9D-root-rep	0.904737	0.39022	0.349188	13.5184	0.144035	0.492907	0.021515	0.429487	1.56827	0.341546
AT1G08670	0.892954	9D-root-rep	1.87179	0.126621	1.5132	15.5753	0	0	0.0114665	0.599434	0	0.137017
AT1G08990	0.881544	9D-root-rep	1.68956	0.459135	0.637667	34.4791	0	0	0.0332115	2.44146	0.0215747	0.924113
AT1G09350	0.92217	9D-root-rep	0.13748	0.650066	0	3.60207	0	0	0.0645745	0.255761	0.0873857	0.0677363
AT1G10480	0.893027	9D-root-rep	1.06638	0.332628	0	14.8717	0.0128553	0	0.139661	2.23846	0.0137157	0.372186
AT1G12740	0.900015	9D-root-rep	3.10541	0.144402	0.010719	16.722	0.051302	0	0.371585	0.347711	0	0.440066
AT1G13300	0.869834	9D-root-rep	7.26953	1.86648	0	84.9808	0.0157923	0.2324	0.378241	2.43736	0	0.312813
AT1G14160	0.95221	9D-root-rep	2.0384	0.328027	0	55.4653	0	0	0	0.404798	0	0
AT1G14185	0.936866	9D-root-rep	0.537891	1.17131	0	24.2841	0.0932627	0.170393	0	0.2929	0	0.134595
AT1G14220	0.917559	9D-root-rep	1.83253	0.29278	0.0131683	21.7631	0.0191887	0	0	1.18503	0.104925	0.113262
AT1G14960	0.947801	9D-root-rep	3.62776	1.04269	0	211.084	0	0.139037	0.000667	0.149676	0	0
AT1G16120	0.885693	9D-root-rep	0.323236	0.137196	0.638493	3.17252	0.005524	0	0	0.517836	0.00977433	0.144151
AT1G16905	0.94907	9D-root-rep	0.473929	0	0.0937417	8.38506	0	0	0.023393	0.400475	0	0.207898
AT1G18860	0.868297	9D-root-rep	1.73618	0.420619	0	10.4527	0	0.0995723	0.020939	1.88453	0	0.429658
AT1G18980	0.902295	9D-root-rep	14.1439	2.12441	0	287.48	0	0.177617	0.0799675	0.156448	1.09293	0
AT1G19900	0.974166	9D-root-rep	0.823359	0.129407	0.0280497	84.4676	0	0	0.017331	0.210362	0.0222707	0.055553
AT1G20860	0.944165	9D-root-rep	0.0132213	0	0.013252	3.08862	0.002269	0.0794663	0	0.519903	0	0.201973
AT1G23110	0.884212	9D-root-rep	0.155463	0.4062	0.0176267	3.91191	0.0100957	0.259833	0.0219815	0.54545	0.0139467	0.558722
AT1G23160	0.951556	9D-root-rep	0.030804	0	0	3.58193	0	0	0	0.714604	0.098692	0
AT1G23720	0.890663	9D-root-rep	17.7738	1.68811	0	347.815	0	0	0	3.70995	0.00715167	0.32708
AT1G24130	0.88806	9D-root-rep	0.492026	0.276035	0.251717	17.239	0.0356377	0.192372	0.342222	1.63119	0	0.793375
AT1G24420	0.960627	9D-root-rep	0.180802	0.21726	0	2.89089	0.00277767	0	0	0.0562013	0	0.0631053
AT1G24430	0.922165	9D-root-rep	1.49812	1.37314	0.0274977	19.9703	0.00656433	0	0	0.37483	0	0
AT1G26360	0.93149	9D-root-rep	0.216412	0.0602167	0.0626727	2.61655	0.0231443	0.0804597	0.0216305	0.359717	0.049727	0
AT1G27140	0.900416	9D-root-rep	4.49704	0.398182	0.151146	47.4935	0.0173103	0	0.022147	2.09541	0	0.138405
AT1G27380	0.885731	9D-root-rep	0.941221	0.609652	0	11.2826	0.152301	0.144977	0	1.15591	0.121044	0.323813
AT1G27740	0.942424	9D-root-rep	2.03475	0.0282253	0	10.6384	0	0	0.0208115	0.119868	0	0
AT1G30370	0.896875	9D-root-rep	1.26225	0.771131	0.116457	6.07933	0.04657	0	0.0966165	0.0435127	0.019358	0.126207
AT1G30750	0.939415	9D-root-rep	8.78302	0.415032	0	162.921	0	0	0	0.16499	0	0
AT1G30850	0.902066	9D-root-rep	0.967769	0.088248	0.010052	5.68274	0.00810567	0	0	0.849947	0	0.322533
AT1G31050	0.881185	9D-root-rep	2.52095	0.305383	0.0725387	29.7764	0.0541373	0.262841	0.234102	2.34194	0.06752	0.350883
AT1G34510	0.929898	9D-root-rep	2.13959	0.271836	0	12.3927	0	0	0	0.2081	0	0.065508
AT1G34670	0.873348	9D-root-rep	3.81693	2.88623	0	44.2269	0.032294	0	0	2.43246	0	0.162066
AT1G35250	0.861752	9D-root-rep	5.64335	2.08492	0.593002	72.8987	0.130579	0	0.105207	1.8522	0	0.816522
AT1G35330	0.956384	9D-root-rep	0.9094	0.41358	0	21.4711	0	0	0	0.257046	0	0
AT1G43010	0.964738	9D-root-rep	0.393498	0.00154733	0	2.09023	0	0	0	0.0249977	0	0
AT1G43020	0.868756	9D-root-rep	1.26366	0.0535757	0	9.77222	0.00475067	0	1.39115	0.993157	0	0.45101
AT1G44180	0.891934	9D-root-rep	0.859596	0.290186	0.579183	6.00798	0.091513	0.0340107	0.019636	0.383346	0	0.101507
AT1G44608	0.920905	9D-root-rep	3.55092	0.272072	0	42.2409	0	1.14282	0	0.0736217	0.0932603	0.003098
AT1G45015	0.959644	9D-root-rep	0.286815	1.009	0.0629337	61.8451	0	0	0	0.429471	0	0.145412
AT1G47600	0.904588	9D-root-rep	2.70637	0.149943	0	90.6857	0	0	0.008218	3.94469	0	1.27894
AT1G48325	0.952648	9D-root-rep	0.345055	0	0	5.00096	0	0	0	0.300898	0	0.226509
AT1G48670	0.9085	9D-root-rep	0.522237	0.0692757	0.007565	5.58367	0.284085	0.16918	0	0.627689	0.0129927	0.162812
AT1G48700	0.91955	9D-root-rep	0.15557	0.00855333	0	6.34089	0.00185	0.0319527	0.02584	1.18224	0.0789973	0.455066
AT1G50560	0.88258	9D-root-rep	2.19577	0.715243	0.114477	30.9024	0.619574	0.323552	0.854723	0.31512	0.0981563	0.107095
AT1G51470	0.931055	9D-root-rep	2.332	0.107429	0	85.2168	0	0	0.026303	1.83954	0	0.477387
AT1G52060	0.927722	9D-root-rep	6.66823	0.264649	0.0212897	102.832	0	0	0.0223675	0.655322	0	0.22269
AT1G52660	0.910069	9D-root-rep	1.09948	0.0375263	0.0639663	5.35449	0	0.35078	0	0.311413	0	0.0880123
AT1G53163	0.865706	9D-root-rep	0.571853	0.488278	0.0100867	9.64532	0.687017	0.887322	0.0891285	0.966902	0	0.081906
AT1G53610	0.962246	9D-root-rep	0.41427	0	0	17.348	0	0	0	0.900268	0	0
AT1G53620	0.923524	9D-root-rep	0.263284	0.216872	0	2.60586	0	0	0.0073895	0.181731	0.154154	0.144605
AT1G53830	0.917892	9D-root-rep	2.21765	0.596222	0.0717237	94.7145	0.044168	0	0	0.927024	0.761024	0.491951
AT1G54540	0.894457	9D-root-rep	4.04194	2.32807	0	63.8225	0	1.73212	0	0.147201	0	0
AT1G55240	0.965023	9D-root-rep	0.916162	0.755184	0.0574623	64.0452	0	0	0	0.0465623	0	0
AT1G55290	0.926068	9D-root-rep	0.631769	0.0166827	0.0168273	3.81112	0.0525257	0.158913	0.051175	0.237593	0.062509	0
AT1G55420	0.916835	9D-root-rep	0.75376	0.124694	0.00702667	4.00311	0.073766	0	0.11526	0.260413	0.0176537	0.0937683
AT1G55430	0.942151	9D-root-rep	0.617934	0.0639993	0.0317673	5.93328	0.005063	0	0.0530965	0.375643	0	0.059678
AT1G55990	0.904758	9D-root-rep	11.1122	6.62904	0.240705	1713.53	0.295913	0	0.131165	1.38521	0	0.476551
AT1G56550	0.91146	9D-root-rep	3.28833	1.4987	0	38.0201	0.00589333	0	0.004991	0.405217	0.00821367	0.207854
AT1G56630	0.910296	9D-root-rep	1.19451	0.0186653	0.0223863	11.8238	0	0	0.138233	1.09782	0.053504	0.364354
AT1G58037	0.959093	9D-root-rep	0.425197	0.0806187	0	5.44335	0	0	0.079724	0.12513	0	0.0612557
AT1G58190	0.870171	9D-root-rep	0.990591	0.942656	0.00977967	7.59234	0.00883933	0	0.022811	1.0801	0	0.472871
AT1G58320	0.907856	9D-root-rep	0.355248	0.272314	0	8.09366	0.85066	0	0.017954	0.68846	0	0.137426
AT1G60095	0.859164	9D-root-rep	0.742862	0.109563	0.104723	5.77332	0.005585	0	0.518347	1.31963	0	0.493417
AT1G61050	0.898784	9D-root-rep	0.992848	0.456476	0	16.779	0.00637367	2.92116	0	0.116374	0	0.076053
AT1G61590	0.87115	9D-root-rep	5.74284	1.25303	0	97.5166	0	2.45563	0.0221135	1.4763	0.0387767	0.485302
AT1G62190	0.903893	9D-root-rep	0.24172	0.032082	0.003256	5.27701	0.00486967	0.0457423	0.016359	1.23235	0.223718	0.30572
AT1G62280	0.877852	9D-root-rep	0.680277	0.0339097	0.133926	13.6741	0	0	0	2.49124	0.103609	1.52457
AT1G62935	0.933236	9D-root-rep	0.276383	0	0.0382923	2.22357	0	0	0	0.128819	0	0.350591
AT1G63450	0.895898	9D-root-rep	0.684426	0.0441643	0.00774633	8.42523	0.00596833	0.0433323	0.0583175	1.4677	0.181484	0.425329
AT1G63600	0.97559	9D-root-rep	0.145478	0.0502397	0	3.15047	0	0	0	0.136356	0	0
AT1G64000	0.954801	9D-root-rep	0.732876	0.208204	0	14.166	0	0	0.0006895	0.095958	0	0.316341
AT1G64480	0.904667	9D-root-rep	0.227931	0.024359	0	8.95979	0.051431	0	0.014235	0.982022	0.730187	0.562234
AT1G64590	0.959228	9D-root-rep	0.801902	1.01957	0.054514	205.176	0	0	0	0.399182	0	0.316076
AT1G64920	0.902332	9D-root-rep	1.6332	0.080391	0	6.71515	0	0	0	0.638001	0	0.293026
AT1G64930	0.882142	9D-root-rep	0.684588	0.0290507	0.132915	7.16338	0.136404	0.420066	0	1.12302	0	0.378209
AT1G65570	0.974191	9D-root-rep	0.353615	0	0.0202517	13.685	0	0	0	0.351573	0	0
AT1G66020	0.915158	9D-root-rep	0.514271	0.199425	0	3.52285	0	0	0.187819	0.397504	0	0.049967
AT1G66030	0.988805	9D-root-rep	0.086822	0	0.016026	3.46092	0	0	0.0012145	0.0515737	0	0
AT1G66470	0.935401	9D-root-rep	2.43357	0.063524	0	11.553	0	0	0	0.192088	0	0
AT1G66690	0.850243	9D-root-rep	0.878957	0.499897	0	3.66547	0.0108683	0.220002	0.0696115	0.481873	0	0.447014
AT1G66800	0.885291	9D-root-rep	0.621161	1.25559	0.0186173	37.5266	0	0	0.166574	1.45575	1.83841	0.431641
AT1G67030	0.915809	9D-root-rep	6.39297	2.4179	0	117.894	0	0	0.009674	0.146921	0	0.276698
AT1G67110	0.880324	9D-root-rep	1.23029	0.251388	0.0177283	8.11141	0.169241	0.166401	0.243692	0.744897	0	0.2851
AT1G67330	0.881118	9D-root-rep	13.7085	2.98982	0.02377	160.129	0.444603	0.261804	0.0683045	0.775795	0.046803	0.0570947
AT1G68845	0.913773	9D-root-rep	0.250635	0.108896	0	3.29829	0	0	0	0.815332	0	0.231655
AT1G68850	0.909973	9D-root-rep	6.99364	2.79583	0	89.2741	0	0	0	0.26597	0	0
AT1G69240	0.926535	9D-root-rep	1.99724	0.077177	0	13.7912	0.009776	0	0	0.515181	0	0.201958
AT1G70840	0.956558	9D-root-rep	0	0	0.0129923	9.63912	0.098265	0.580044	0	0.433874	0	0
AT1G70860	0.962248	9D-root-rep	0.216337	0.382879	0	17.2836	0	0	0	0.319876	0	0.209031
AT1G70880	0.899172	9D-root-rep	1.72192	1.43428	0	36.5098	0	0	0.433397	1.37353	0	0.189763
AT1G73290	0.922148	9D-root-rep	0.241821	0.131275	0.208773	16.5194	0.034003	0.0871467	0.65421	0.736634	0	0.355866
AT1G73300	0.943715	9D-root-rep	0.089036	0.742279	0.044991	24.124	0.121438	0.0713407	0.040551	0.798691	0	0.148246
AT1G73330	0.853096	9D-root-rep	113.339	80.3008	0	8267.2	0.145233	0	0.307358	2.65674	0	1.96954
AT1G73340	0.890542	9D-root-rep	0.523048	0.229213	0	6.25647	0.0591737	0.397562	0.032226	1.00419	0.0397033	0.182001
AT1G73410	0.880586	9D-root-rep	1.00079	0.37813	0	7.68811	0.01588	0.159985	0.0262085	0.799908	0.133313	0.501304
AT1G73780	0.870006	9D-root-rep	1.7946	0.290941	1.15027	17.5883	0.603187	0	0.0092745	1.43351	0	0
AT1G74458	0.854933	9D-root-rep	4.68389	3.82168	0.0863887	173.265	1.38137	2.30298	0	1.64798	0	0.360345
AT1G74770	0.898556	9D-root-rep	3.75212	0.161406	0.0219617	15.4156	0.0172077	0.143812	0.0471815	0.675888	0	0.117344
AT1G78815	0.870478	9D-root-rep	1.21463	0.547988	0.220209	5.49718	0.194691	0	0.030819	0.68814	0.0168743	0.001793
AT1G78990	0.85976	9D-root-rep	1.93476	3.66465	1.69088	60.9914	0.138701	1.44832	0.0318805	0.332951	0.0581287	0.223655
AT1G79310	0.863275	9D-root-rep	1.731	1.55661	0.014482	8.25628	0.0121823	0	0.179697	0.711344	0.068125	0
AT1G79320	0.872711	9D-root-rep	1.80366	0.354122	0	9.25459	0.048231	0	0	2.01611	0.0134243	0.183124
AT1G80240	0.883435	9D-root-rep	8.76824	0.390017	0	112.726	0.992286	0.552185	0	0.234037	0.487751	0.861193
AT2G01530	0.907993	9D-root-rep	11.4646	10.2542	0	1457.15	0.00988233	0.0118767	0	0.137628	0	1.55527
AT2G01880	0.950014	9D-root-rep	1.68442	0.660207	0.0630173	43.6198	0	0	0	0.0941083	0	0.065277
AT2G02300	0.911126	9D-root-rep	0.17685	0.034368	0	3.39573	0.005836	0	0.06155	0.844832	0.00135733	0.361231
AT2G02610	0.921152	9D-root-rep	0.493675	0.0952907	0.01858	6.89375	0.00755267	0	0.015381	0.97719	0.114137	0.153659
AT2G02640	0.945706	9D-root-rep	0.162658	0.048892	0.022361	3.81739	0.00265233	0	0.0172095	0.57261	0.0314863	0.0452557
AT2G03360	0.870268	9D-root-rep	0.554523	0.0740207	0.249962	3.25552	0	0	0.166652	0.772784	0	0.256762
AT2G03720	0.893135	9D-root-rep	2.76165	0.13364	0.00549967	14.0932	0	0	0.483994	0.766517	0	0.210461
AT2G04038	0.944171	9D-root-rep	0.296712	0.0358607	0	2.30652	0.0197063	0	0	0.078019	0	0.23514
AT2G04090	0.918078	9D-root-rep	0.791422	0.407966	0.026872	12.9059	0.00168667	0	0.0146195	0.873832	0	0.411895
AT2G04800	0.90012	9D-root-rep	9.3848	3.79679	0	102.893	0	0	0.0720015	0.033446	0	0.177365
AT2G05510	0.883381	9D-root-rep	17.7242	5.18876	0	334.024	0.00692667	0	0	1.40704	0	0.591348
AT2G14095	0.875036	9D-root-rep	1.0042	0.280003	0.998218	9.67647	0.0822563	0.247266	0	0.644224	0.023727	0.231452
AT2G14100	0.928446	9D-root-rep	1.46945	0.279919	0	25.8588	0.118042	0.139536	0.106344	0.474528	0	0.267077
AT2G14820	0.856095	9D-root-rep	1.24109	0.0671357	0	6.98793	0.11874	0.53809	0.516993	1.1346	0	0.106865
AT2G15370	0.896665	9D-root-rep	1.34344	0.0779987	0	15.2703	0	0	0	2.23227	0	0.639215
AT2G16005	0.925411	9D-root-rep	6.71995	3.21464	0	863.355	0	0	0	0.729632	0	0.663734
AT2G16970	0.891161	9D-root-rep	0.622752	0.127527	0.0463503	9.64854	0	0	0.099821	2.07655	0.03424	0.514317
AT2G16980	0.898507	9D-root-rep	1.4447	0.570182	0.130194	58.8945	0.0957037	0.154053	0.159301	0.88458	1.95861	0.185203
AT2G18370	0.85688	9D-root-rep	21.0036	14.016	0.0508783	457.413	0	0	0.117189	2.45841	0	0.996715
AT2G18800	0.906903	9D-root-rep	2.35317	0.159639	0.009888	37.4994	0	0	0.126566	1.87522	0	0.674676
AT2G18980	0.892146	9D-root-rep	20.8279	0.538556	0	229.786	0.0159597	0	0	2.08893	0	0.866939
AT2G19150	0.91257	9D-root-rep	0.225146	0	0	5.22209	0	0	0.203585	0.843223	0	0.550545
AT2G19660	0.908424	9D-root-rep	1.06037	0.432596	0.080536	6.48164	0.0734653	0	0	0.331933	0.0588763	0.0877087
AT2G20030	0.910713	9D-root-rep	0.539649	0.0452107	0	4.1425	0	0	0	0.743003	0	0.329112
AT2G20080	0.94613	9D-root-rep	0.20894	0.185881	0	47.8451	0	0.546211	0.227696	1.04189	0.060922	0.11754
AT2G20520	0.892647	9D-root-rep	0.780169	0.105386	0	19.5776	0	0	0	3.11536	0	1.29398
AT2G21840	0.851586	9D-root-rep	1.8673	0.625606	0.252438	14.1188	0.508838	0.184824	0.623694	0.902188	0.0245073	0.139456
AT2G22510	0.85628	9D-root-rep	17.1857	11.7792	0.0717003	483.381	0.274408	0.709197	0.0842145	1.952	0	0.712323
AT2G22630	0.936297	9D-root-rep	0.347958	0.069721	0	13.1428	0	0	0	1.19355	0	0.443922
AT2G23630	0.93458	9D-root-rep	2.97954	0.052904	0.014496	14.4673	0	0	0.015052	0.0956313	0	0.0609197
AT2G25090	0.858154	9D-root-rep	1.47027	1.18101	0.047196	18.0525	0	0	0.212942	1.95776	0	1.12705
AT2G25150	0.868751	9D-root-rep	0.58395	0.764225	0	18.3701	1.08944	1.85688	0.414097	0.184703	0	0.186058
AT2G25160	0.949067	9D-root-rep	1.9091	0.225935	0	98.774	0.0914533	0.0844123	0	0.55478	0	0.256757
AT2G26290	0.859155	9D-root-rep	3.25559	0.429247	0.00733133	19.707	0.017756	0.394297	0.117168	2.00715	0	0.595155
AT2G27010	0.885057	9D-root-rep	2.02111	0.210997	0	23.7605	0.463416	0	0	2.0211	0	0.709967
AT2G27370	0.909653	9D-root-rep	4.75081	0.322266	0.391931	92.1912	0	0.259234	0	1.52455	0	0.186824
AT2G27430	0.858432	9D-root-rep	1.80891	0.448663	0.00826133	7.93223	0.086881	0.0931847	0.339944	1.21903	0.048803	0.070853
AT2G28780	0.903644	9D-root-rep	2.0743	0.455757	0.0237967	30.979	0.00932	0	0	1.39969	0	0.81885
AT2G28990	0.932285	9D-root-rep	0.686611	0.099691	0	3.8433	0	0	0.05767	0.283754	0	0.0385613
AT2G29060	0.9022	9D-root-rep	1.53104	0.331949	0.107431	9.51343	0.0366627	0	0.110956	0.675483	0	0.100929
AT2G29130	0.906291	9D-root-rep	0.157554	0.255761	0	11.6585	0.122413	0	0.0414295	1.80092	0.388904	0.286829
AT2G29750	0.889277	9D-root-rep	5.97298	1.57302	0.005467	67.1091	0.0412943	0	0.480046	0.952442	0.0104623	0.22354
AT2G30210	0.853215	9D-root-rep	13.6786	7.17696	0	146.094	0	0	0	2.14642	0	0.933926
AT2G31018	0.884965	9D-root-rep	1.59186	0.793497	0.615993	11.3304	0	0	0.181081	0.0798033	0.406474	0
AT2G31081	0.945577	9D-root-rep	0.459693	0.230725	0	2.5471	0	0	0	0.0349247	0	0
AT2G31082	0.958996	9D-root-rep	0.3465	0	0	2.9555	0	0	0	0.233626	0	0
AT2G31083	0.96015	9D-root-rep	0.500508	0.0386413	0	55.5891	0	0	0	0.776839	0	0.535542
AT2G31085	0.937755	9D-root-rep	0.308817	0.208993	0	20.3582	0	0	0.067401	0.401588	0	1.34732
AT2G31310	0.977306	9D-root-rep	0.257239	0	0	6.61662	0	0	0	0.204144	0	0
AT2G31540	0.962181	9D-root-rep	0.0569787	0.0192053	0	8.67637	0.003017	0	0.052982	0.373055	0.140376	0.215388
AT2G32300	0.908176	9D-root-rep	7.94005	0.734528	0	189.503	0.025107	0.465067	0.035277	1.63883	0	0.203735
AT2G32620	0.934412	9D-root-rep	0.169174	0	0	4.54985	0.002402	0	0.183605	0.642153	0	0.207263
AT2G33790	0.913459	9D-root-rep	2.15083	0.463289	0.009555	239.409	0	0	0.118632	5.69822	0	1.05074
AT2G34350	0.899458	9D-root-rep	0.181977	0.277721	0.0519047	8.84747	0.00557733	0	0.0633635	1.6633	0	0.751066
AT2G34610	0.908224	9D-root-rep	2.61349	0.144187	0.009182	43.3931	0.011277	0.114562	0	1.97339	0	0.640704
AT2G35380	0.927699	9D-root-rep	5.56001	0.908001	0.0277613	95.2879	0.099969	0	0.151945	0.198207	0	0
AT2G35612	0.920545	9D-root-rep	0.203003	0	0	3.13183	0	0	0.086187	0.516023	0	0.392271
AT2G35770	0.88373	9D-root-rep	2.71541	0.436466	0.042095	58.492	0.0296677	0	0	0.235564	2.93425	1.5835
AT2G35980	0.886121	9D-root-rep	3.12049	2.12691	0	55.4635	0.008239	0	0.0349675	1.48967	0.162298	0.604715
AT2G36100	0.908627	9D-root-rep	18.0161	1.2835	0	371.906	0	0	0	1.25833	0	0.328195
AT2G36295	0.939906	9D-root-rep	1.34256	0.306329	0	14.6888	0.322015	0	0	0.0509837	0.0424367	0
AT2G37700	0.932947	9D-root-rep	0.406854	0.031495	0	6.35936	0.016218	0	0	0.772318	0.00843	0.265405
AT2G37820	0.891913	9D-root-rep	0.531347	0.0580127	0	5.2064	0.682443	0	0.149996	0.883909	0	0
AT2G37870	0.901665	9D-root-rep	4.25258	3.07374	0.018325	192.548	0.104306	0	0.219942	0.30731	0.071701	1.56869
AT2G39040	0.960094	9D-root-rep	0.56074	0.105521	0	72.3181	0	0	0.0648795	1.0963	0.0288973	0.179996
AT2G39370	0.923621	9D-root-rep	1.11774	0.133655	0.310107	11.7675	0.258149	0	0.0643155	0.367365	0	0
AT2G39430	0.898604	9D-root-rep	8.7713	0.683016	0.049778	222.564	0.804337	1.02139	0.002712	0.707485	0.0977457	0.177174
AT2G39520	0.986297	9D-root-rep	0	0	0.0410217	3.69781	0	0	0	0.162528	0	0
AT2G40113	0.876554	9D-root-rep	5.60678	0.510543	0.0336277	62.7344	0.0620223	0.316917	0.571804	2.60359	0.024283	0.2077
AT2G40370	0.917968	9D-root-rep	3.57698	1.70729	0.0688983	54.1177	0	0	0	0.305923	0.011544	0.103129
AT2G40390	0.858552	9D-root-rep	1.92644	1.03513	0	13.2545	0.097481	0.451342	0	0.861158	0.10304	0.511971
AT2G41660	0.86305	9D-root-rep	22.0815	2.00495	0.0645053	232.996	0.862932	0.97219	0.326288	0.516633	0.0127743	0.505719
AT2G42850	0.95201	9D-root-rep	0.825416	0.0973047	0.221059	16.4036	0.0258073	0	0.017385	0.161839	0.036551	0.117212
AT2G43600	0.896789	9D-root-rep	0.826246	0.0517177	0.012774	5.52915	0.00552433	0	0.0392485	0.583119	0.0484323	0.693489
AT2G43880	0.916912	9D-root-rep	2.48903	0.19113	0.144343	17.949	0	0	0	0.463677	0.296302	0
AT2G44110	0.905117	9D-root-rep	1.43809	0.159576	0.200916	30.1501	0.006601	0.383341	0.033993	1.46959	0	0.561513
AT2G45130	0.918172	9D-root-rep	0.371053	0	0	15.5856	0.111742	0.270736	0.069142	1.11635	0.242673	0.452704
AT2G45220	0.877722	9D-root-rep	14.4385	4.64712	0.68893	275.858	0.0860697	0	0.425005	0.468973	0.056596	0.377448
AT2G46740	0.911154	9D-root-rep	4.64151	0.19432	0.00887	19.2958	0.0948997	0	0	0.308634	0	0.139919
AT2G46750	0.92401	9D-root-rep	8.96675	0.951106	0	123.853	0.007544	0.00437	0.0563895	0.167887	0.0226733	0.0934617
AT2G47270	0.873303	9D-root-rep	5.56421	0.411498	0.11876	73.3149	0	0	0.044202	0.718303	2.81138	0.918546
AT2G47360	0.907869	9D-root-rep	3.38778	0.244925	0.0196907	45.9199	0.106764	1.33001	0.103594	0.533847	0	0
AT2G47530	0.949447	9D-root-rep	1.5418	0.0642813	0.017711	26.6688	0.007324	0	0	0.633341	0	0
AT2G48130	0.860384	9D-root-rep	11.9387	5.20571	0.0607907	987.751	0.034247	0.464666	19.8764	0.377854	0.0268907	0.521914
AT2G48140	0.901647	9D-root-rep	9.40259	4.49003	0.0117763	551.543	0	0.138497	1.65522	0.380865	0.0214297	0.086142
AT3G01190	0.871196	9D-root-rep	22.9746	3.37527	0	336.745	0.0488537	0	1.09299	1.78007	0.0157623	0.312638
AT3G01260	0.932213	9D-root-rep	1.74467	0.272373	0	11.0919	0.005129	0	0	0.114107	0.169933	0
AT3G01420	0.871974	9D-root-rep	97.9863	5.13139	0.244094	1585.73	0.00854133	0	0.052061	2.00253	0.193391	0.697217
AT3G01513	0.945704	9D-root-rep	1.42981	0.325378	0.0500583	29.7236	0.0120253	0.2903	0	0.162141	0.0389837	0
AT3G01760	0.955496	9D-root-rep	0.172196	0.0365537	0	2.22774	0	0	0.0231145	0.18612	0	0.0843937
AT3G02242	0.927891	9D-root-rep	0.979676	0	0	5.14741	0	0	0.179637	0.391576	0	0
AT3G02493	0.968788	9D-root-rep	0.30194	0.0525083	0	3.82365	0	0	0.100666	0.0315527	0	0
AT3G03500	0.927016	9D-root-rep	1.60115	0.287937	0.0100993	18.6151	0	0	0.036061	0.835321	0	0.0978117
AT3G03530	0.879791	9D-root-rep	2.09617	1.66912	0.343993	17.7734	0.0115807	0.405778	0.0195185	0.31537	0.0154547	0.109712
AT3G04370	0.887203	9D-root-rep	1.86145	0.75901	0	15.8845	0	0	0.0519925	1.21344	0.013874	0.48317
AT3G04530	0.882777	9D-root-rep	1.8751	0.16737	0.0469763	26.4963	0.1069	0.327815	0.047692	1.86443	0.269615	0.676699
AT3G05155	0.875228	9D-root-rep	0.510977	0.270333	0	4.66723	0.187256	0.0752973	0.030378	0.805732	0	0.538492
AT3G05860	0.908431	9D-root-rep	0.291637	0	0	2.46763	0	0	0.090841	0.526949	0.295163	0
AT3G05920	0.92205	9D-root-rep	5.45367	0.490383	0.118241	83.997	0	0	0	0.816507	0	0.155317
AT3G06390	0.926557	9D-root-rep	1.79386	2.89975	0.646667	427.797	0.003941	0	0.008086	0.832825	0	0.650829
AT3G06460	0.936106	9D-root-rep	0.847198	0.114074	0.018357	34.1718	0.0138177	0	0	1.25303	0.35774	0.191968
AT3G07900	0.939903	9D-root-rep	1.06215	0.124245	0.0170223	8.66966	0.055291	0	0.0557415	0.298784	0	0
AT3G09220	0.894647	9D-root-rep	11.0846	2.42629	0	406.138	0	0	0.425364	1.90509	0.00472233	0.731082
AT3G09240	0.867576	9D-root-rep	0.764845	0.301597	0.169168	6.35519	0	0.212118	0.954186	0.653856	0.0250673	0
AT3G09922	0.912763	9D-root-rep	0.774166	0.402769	0	30.2742	0	0	0.0299105	1.86283	0	1.03397
AT3G09960	0.935837	9D-root-rep	0.581662	0.217917	0.0107253	7.50337	0.0191603	0.321874	0	0.312234	0	0
AT3G11430	0.88763	9D-root-rep	1.9611	1.43371	0	74.8471	0	0	0.016808	3.03848	0.889836	0.424421
AT3G12240	0.926249	9D-root-rep	0.40798	0.0560173	0.00696533	4.26298	0.0271493	0	0	0.689239	0	0.159095
AT3G12720	0.930694	9D-root-rep	0.646227	0.529175	0	8.42931	0	0	0	0.363748	0	0.180749
AT3G12977	0.925944	9D-root-rep	1.58683	0.555946	0.0297457	16.4614	0.0161293	0	0.061582	0.467744	0.0251833	0
AT3G15250	0.90754	9D-root-rep	0.255622	0.203533	0	14.8026	0	0	0.779112	1.99271	0	0.235747
AT3G16430	0.864838	9D-root-rep	33.0643	10.1842	0	405.515	0.0812747	0.00632033	0.113975	1.62844	0	0.229362
AT3G16440	0.941388	9D-root-rep	1.75296	1.57412	0.0103847	82.4199	0.0267387	0	0.034171	0.356816	0	0
AT3G16450	0.863165	9D-root-rep	74.815	88.8047	0	2629.65	0.0504743	0	0.064625	0.237139	0	0.729001
AT3G18200	0.928147	9D-root-rep	2.89495	0.305851	0	40.879	0	0	0.012708	0.46697	0	0.481183
AT3G18400	0.89233	9D-root-rep	4.025	2.19538	0.0561267	47.0059	0.015631	0	0	0.56126	0	0.583606
AT3G19430	0.915844	9D-root-rep	1.52494	0.18611	0	42.11	0.164363	0.073907	0.0167175	1.92236	0	0.554802
AT3G20160	0.97476	9D-root-rep	0.263198	0	0.01632	13.9452	0	0	0.035294	0.163278	0	0.195493
AT3G20900	0.902787	9D-root-rep	0.0511043	0.009702	0.0486987	10.6746	0.477426	0	0.030257	1.48753	0.0146243	1.00785
AT3G20935	0.897965	9D-root-rep	0.774716	0.22063	0.076179	5.38079	0.230298	0.514739	0.121454	0.123572	0.00184	0
AT3G20940	0.908739	9D-root-rep	1.12337	0.812444	0.00780833	24.7171	0.015294	0.330294	0	1.41498	0.0114507	0.125164
AT3G21340	0.936397	9D-root-rep	0.622611	0.019496	0	5.0549	0	0	0	0.515505	0	0.118262
AT3G24210	0.865555	9D-root-rep	1.20189	0.0670793	0.00432833	9.24416	0.071336	0.273612	0.527934	1.4956	0	0.360085
AT3G25190	0.86066	9D-root-rep	1.27143	1.63848	0.0137213	157.331	0.04673	0.675455	8.24005	2.3811	0	0.722335
AT3G25240	0.922044	9D-root-rep	0.246437	0.0508687	0.0701093	10.8906	0	0.222909	0.095173	1.29887	0.096288	0.200625
AT3G25790	0.918387	9D-root-rep	1.93967	0.299663	0	37.4797	0	0	0.039561	1.16475	0.00610267	0.687906
AT3G25820	0.898003	9D-root-rep	9.19552	1.87956	0.033895	647.031	0.0185893	0.00120967	0.227779	2.16998	0.87177	0.689721
AT3G25830	0.89786	9D-root-rep	9.46123	1.69574	0.0358153	662.763	0.0148537	0	0.241167	2.2578	0.89221	0.731768
AT3G26610	0.851082	9D-root-rep	1.27677	0.100921	0	16.7774	0.0228227	1.21732	0.221416	2.98609	0	0.710172
AT3G27510	0.936782	9D-root-rep	0.825812	0.237078	0	7.30735	0	0	0.0283185	0.2246	0.0761857	0.08962
AT3G28550	0.921104	9D-root-rep	17.0918	1.24856	0	555.812	0	0	0	1.12955	0	0.0279
AT3G29250	0.868112	9D-root-rep	8.15432	4.90979	0	350.142	2.09249	1.80457	0.0041275	1.01066	0.02162	0.085642
AT3G29630	0.907326	9D-root-rep	1.05653	0.242733	2.09488	27.6642	0	0	0.058631	0.687539	0	0.162402
AT3G29635	0.94511	9D-root-rep	0.0205163	0	0.007821	3.35974	0	0	0	0.46846	0	0.370363
AT3G29780	0.953341	9D-root-rep	2.90829	0.095846	0	51.8356	0	0	0.0746955	0.00217633	0	0.14693
AT3G32030	0.901503	9D-root-rep	0.891523	0.421349	0	10.1558	0	0	0.0356395	1.31269	0	0.317467
AT3G32040	0.949099	9D-root-rep	1.0973	0.105104	0	7.43232	0	0	0.030747	0.0474317	0	0.0613123
AT3G44326	0.870967	9D-root-rep	0.805003	0.509037	0	88.9757	0.0157647	0.10084	0.050829	4.76349	0.0665253	8.44993
AT3G44540	0.907311	9D-root-rep	3.56892	2.26053	0	59.5796	0.022508	0	0.032353	0.48048	0.0703627	0.231108
AT3G45070	0.891429	9D-root-rep	6.63284	2.54662	1.77335	96.2233	0	0	0	0.0503703	0	0.110408
AT3G45080	0.895919	9D-root-rep	0.748667	0.197818	2.29927	11.6279	0	0	0	0.416156	0	0.0990557
AT3G45700	0.967985	9D-root-rep	0.562257	0.605489	0	49.2142	0	0	0.014392	0.214781	0	0
AT3G45710	0.900236	9D-root-rep	3.99732	2.27706	0	128.733	0.0474287	0.34172	0.278858	1.12015	0.00549833	0.258005
AT3G45840	0.966335	9D-root-rep	0.585434	0.021474	0	6.26181	0.00549067	0	0	0.0322113	0	0.0848347
AT3G46170	0.922732	9D-root-rep	0.215204	0.427821	0.035434	7.9783	0	0	0	0.829096	0	0.40016
AT3G46500	0.912382	9D-root-rep	1.19935	0.103134	0	5.98808	0	0.0893903	0	0.376016	0	0.273803
AT3G46700	0.906263	9D-root-rep	6.37923	3.73832	0.337364	160.044	0.00476233	0.25101	0	0.221254	0.013523	0
AT3G47790	0.93265	9D-root-rep	0.713836	0.198296	0.065154	13.5887	0.000567	0	0.006102	0.692275	0.103996	0.233942
AT3G48340	0.9079	9D-root-rep	8.80867	1.25784	0.0584753	175.322	0	0.122423	0	0.810547	0.495001	0.0218197
AT3G48400	0.911334	9D-root-rep	0.608459	0.01716	0.0395327	3.79064	0.0243413	0	0.266923	0.281589	0.0760323	0.146941
AT3G49190	0.866502	9D-root-rep	0.706727	0.061615	0.276203	11.4934	0.132945	0.239503	0.481565	0.816724	0	1.37751
AT3G49330	0.876501	9D-root-rep	2.90821	2.25724	0.0184297	50.5872	0.32325	2.00573	0	0.056785	0	0.469411
AT3G49760	0.908739	9D-root-rep	1.81644	0.236525	0.154724	32.2297	0.066225	2.83956	0	0.0250883	0.0529913	0
AT3G49845	0.908074	9D-root-rep	4.20609	0.39154	0	54.1091	0	0.292399	0	0.863623	0.0163933	0.555049
AT3G50130	0.883521	9D-root-rep	0.6881	0.14517	0	9.46818	0.0112647	0.311406	0.006135	1.87092	0.0117427	0.565035
AT3G50220	0.883047	9D-root-rep	1.13838	0.830314	0	18.9323	0.117593	0.755737	0.0721635	0.832101	0.0306693	0.500378
AT3G50290	0.946804	9D-root-rep	0.339784	0.0539157	0	2.02312	0	0	0.0513585	0.14402	0	0
AT3G50300	0.942786	9D-root-rep	4.18415	0.533377	0	61.8932	0	0	0.040259	0.0201897	0	0
AT3G50400	0.89634	9D-root-rep	3.2999	1.02892	0.00360667	71.7875	0.213818	0.101294	0.232414	1.43387	0.0460237	0.4868
AT3G51642	0.950651	9D-root-rep	3.1371	0.653357	0	181.711	0.0534977	0	0.0610335	0.010564	0	0.307849
AT3G52790	0.907126	9D-root-rep	6.23938	1.42228	0	116.981	0.0202313	0	0	0.759455	0.046057	0.637599
AT3G54580	0.889083	9D-root-rep	17.7542	1.54468	0.003956	398.477	0	0	0	3.58222	0	0.800644
AT3G54590	0.9137	9D-root-rep	16.1663	0.892169	0	239.024	0	0	0.012381	0.951921	0	0.099763
AT3G54770	0.896204	9D-root-rep	7.00552	0.179986	0.212738	90.1627	1.70705	0	0.0458565	0.400184	0	0.491423
AT3G55150	0.87751	9D-root-rep	2.68975	0.212634	0	15.5281	0.0203	0.309904	0.0699885	1.12192	0.0256893	0.58185
AT3G55230	0.922518	9D-root-rep	16.0203	1.19302	0	363.206	0.067213	0.123931	0	0.232831	0	0.107194
AT3G58190	0.973051	9D-root-rep	0.15847	0.0685773	0	4.03305	0.0178357	0	0	0.0482987	0	0.120386
AT3G58550	0.883405	9D-root-rep	19.2795	8.10311	0.0534783	375.637	0.013389	0	0.031662	0.660916	0	0.494573
AT3G59120	0.935893	9D-root-rep	0.155264	0.0235003	0.046093	2.56407	0	0	0.0119275	0.574693	0	0.0562513
AT3G59340	0.883849	9D-root-rep	1.55621	0.36011	0.042719	10.7142	0.0216353	0	0.691348	0.72594	0	0.211429
AT3G61390	0.915894	9D-root-rep	0.641949	0.0585307	0	4.61771	0	0.15753	0	0.473585	0	0.245685
AT3G62680	0.889484	9D-root-rep	19.5369	0.773168	0	218.49	0.00834967	0	0	2.54738	0	0.637057
AT3G62990	0.897092	9D-root-rep	0.178296	0.0944467	0.0180697	8.06079	0	0	0.077797	1.60712	0.0345823	1.01749
AT4G01140	0.880245	9D-root-rep	0.962275	0.278716	1.52351	16.8718	0.060325	0.124094	0.400365	0.216619	0.236649	0.40655
AT4G01350	0.913753	9D-root-rep	2.72004	0.378931	0.397376	27.5747	0.00458433	0	0.235753	0.257457	0.010137	0.193898
AT4G01630	0.904205	9D-root-rep	4.09436	3.49634	0	41.698	0	0	0	0.111005	0	0
AT4G01890	0.961251	9D-root-rep	0	0	0	2.89672	0.056072	0	0.193717	0.169312	0	0.090121
AT4G01925	0.904998	9D-root-rep	1.3516	0.0625103	0.120743	5.47331	0.26947	0.0929657	0	0.142418	0.112424	0
AT4G02090	0.892258	9D-root-rep	3.20143	0.388776	0.16925	39.2479	0.348631	0.40344	0.484459	0.461803	0.156775	0.110067
AT4G03540	0.93571	9D-root-rep	3.43045	0.935617	0	79.6585	0	0	0	0.39897	0	0.057117
AT4G04990	0.950524	9D-root-rep	1.13474	0.209364	0	20.9755	0	0.132994	0	0.198548	0	0.129174
AT4G05100	0.853535	9D-root-rep	2.05523	2.1959	0.864869	34.1161	0.0144547	0.319593	0	0.562283	0	1.86115
AT4G05170	0.935716	9D-root-rep	0.911918	0	0	6.28157	0.00750967	0	0.0424155	0.570675	0	0
AT4G05200	0.899753	9D-root-rep	2.3429	0.179777	0.194836	31.829	0.323621	0.210985	0.470149	0.620293	0.00814567	0.286456
AT4G07820	0.880946	9D-root-rep	3.73021	3.65333	0.319379	37.8866	0.0385467	0	0	0.303966	0.018001	0.261788
AT4G08360	0.904278	9D-root-rep	0.037002	0.0337633	0.407859	4.24906	0.353187	0	0	0.581103	0.292027	0
AT4G08400	0.900657	9D-root-rep	5.98013	0.0365167	0	61.2053	0	0	0	2.95642	0	0.403105
AT4G08410	0.896514	9D-root-rep	5.01797	0.100818	0	56.059	0	0	0	2.91219	0	0.668021
AT4G10370	0.966403	9D-root-rep	0.486218	0.0333553	0	4.47827	0.00374067	0	0	0.0849	0	0
AT4G10500	0.864993	9D-root-rep	1.38711	2.26392	0.0750053	14.6972	0.033191	0	0	0.925939	0.0127083	0.681397
AT4G11210	0.910512	9D-root-rep	3.51009	1.05262	0.0381553	201.526	0.208508	0.533473	0.027848	1.95843	0	0.330296
AT4G11310	0.85935	9D-root-rep	0.0465677	0.422039	0.00769667	89.7778	1.36175	6.03994	0.051154	5.05742	0.024871	0.849547
AT4G11610	0.933394	9D-root-rep	1.0277	0.0759623	0.003444	6.21273	0.004893	0	0.0748305	0.369464	0	0.009452
AT4G11780	0.874017	9D-root-rep	0.804684	0.410896	0.478072	6.1603	0.155213	0	0.079894	0.322414	0	0.500916
AT4G12270	0.897775	9D-root-rep	0.661541	0.0167063	0.014391	5.57001	0.014981	0	0.0250065	0.903014	0.085559	0.53459
AT4G12330	0.929884	9D-root-rep	0.885476	0.470525	0	35.8549	0	0	0	1.17429	0.250299	0.292109
AT4G12510	0.913042	9D-root-rep	11.2518	2.45295	0	917.742	0	0	0	1.42443	0.058358	0.92052
AT4G12520	0.904901	9D-root-rep	15.8654	3.61668	0	1019.82	0	0	0	2.10477	0.0161773	0.531167
AT4G12545	0.867018	9D-root-rep	3.40863	14.4795	0.00815867	230.015	0	0	0	3.57868	0	1.1407
AT4G12550	0.8765	9D-root-rep	0.76901	33.7709	0.083228	393.272	0	0	0.0466895	2.3806	0.0262857	2.17302
AT4G13130	0.939757	9D-root-rep	0.362711	0.108633	0.0142553	5.13665	0.00405	0	0.0259245	0.230195	0	0.377288
AT4G13290	0.864269	9D-root-rep	4.17738	1.71607	2.02253	84.5664	0	0	0.162661	1.75848	0.065109	0.579488
AT4G13310	0.928212	9D-root-rep	0.033452	0.292474	0.180877	7.78531	0.005439	0	0.0669785	0.712164	0	0.405333
AT4G13440	0.942809	9D-root-rep	1.75962	0.231917	0	16.554	0	0	0	0.038247	0	0.238144
AT4G13620	0.943335	9D-root-rep	1.53566	0.365648	0	44.2725	0.00518367	0	0.045078	0.414683	0.107492	0.226387
AT4G13890	0.92875	9D-root-rep	0.272749	0.562751	0.110347	5.24909	0.00310067	0	0	0.296664	0	0.127335
AT4G14060	0.881323	9D-root-rep	9.66029	7.53153	0.357639	130.743	0	0	0.0801375	0.212456	0.0311937	0.10155
AT4G15230	0.897972	9D-root-rep	1.51835	0.862148	0.249395	17.9756	0.379442	0.190662	0.222337	0.119266	0.0143107	0.117089
AT4G15290	0.909332	9D-root-rep	0.146442	0.15585	0	12.7428	0	0	0.0047405	2.7163	0	0.715
AT4G15330	0.942859	9D-root-rep	0.999745	0.402054	0	32.3854	0	0	0	0.810453	0.00904733	0.186002
AT4G15396	0.915889	9D-root-rep	0.711045	0.539034	0.170712	3.74693	0	0	0	0.0545927	0	0
AT4G15740	0.969461	9D-root-rep	0.326794	0.0972793	0	6.52029	0	0	0	0.1079	0.0794813	0
AT4G16640	0.869381	9D-root-rep	0.505146	0.26101	0.459269	12.1905	0.189917	0.156013	0.290293	1.48362	0.013489	0.676652
AT4G17215	0.896891	9D-root-rep	9.13091	5.3436	0.434083	180.906	0.0110587	0	0.120609	0.197597	0	0
AT4G17220	0.903953	9D-root-rep	1.35596	0.923143	0	10.237	0.013857	0.080167	0	0.482285	0	0.100593
AT4G17785	0.953036	9D-root-rep	0.26312	0.0308283	0	3.89083	0	0	0.022305	0.46951	0	0
AT4G18510	0.899896	9D-root-rep	2.67613	0.801719	0	41.8463	0.262807	1.02455	0.058631	0.64727	0	0
AT4G18550	0.87334	9D-root-rep	1.09129	1.03694	0.421125	25.4284	0.642943	0.34385	0.024618	0.791783	0.0703017	0.591213
AT4G19030	0.851329	9D-root-rep	10.4238	0.850289	0.0101853	142.449	2.47062	3.20439	0.056151	0.836547	0.0255343	0.240258
AT4G19680	0.941246	9D-root-rep	1.90418	0.0165587	0	16.3823	0	0.217305	0	0.241418	0.0145703	0
AT4G19720	0.949414	9D-root-rep	1.22204	0.18455	0	24.4855	0	0	0	0.363674	0.016412	0.1972
AT4G20190	0.951149	9D-root-rep	0.345863	0.0180657	0	2.018	0	0	0	0.106725	0	0.071756
AT4G20230	0.885183	9D-root-rep	2.49066	0.854541	0.343292	12.9763	0.0373793	0	0.016395	0.169271	0.369437	0.0394967
AT4G21230	0.874087	9D-root-rep	2.2933	0.666264	0.0312973	10.6077	0.475311	0	0.016627	0.594882	0	0.188663
AT4G21340	0.930253	9D-root-rep	1.90972	0.0949523	0.0572177	17.0465	0.006364	0	0.00027	0.552058	0	0.168078
AT4G22070	0.861854	9D-root-rep	3.1709	0.463282	0	15.1846	0	0	0.179181	1.10791	0.790218	0.173263
AT4G22460	0.94532	9D-root-rep	4.2864	0	0	86.5798	0	0	0	0.708952	0	0
AT4G22610	0.87389	9D-root-rep	3.00482	1.72046	0	34.789	0	0	0.227473	1.83346	0	0.530859
AT4G22640	0.94299	9D-root-rep	0.310797	0.260001	0	3.94462	0	0	0	0.0811757	0	0.271604
AT4G22666	0.927405	9D-root-rep	4.17987	0.655878	0	179.539	0	0	0	2.09489	0	0.122915
AT4G23590	0.931665	9D-root-rep	0.521178	0.209948	0	14.2549	0	0	0.04861	1.18836	0	0.265123
AT4G23700	0.868387	9D-root-rep	7.67765	0.79745	0.0171757	88.1652	0.09436	0.643566	0.0723325	2.22606	0.0619193	0.947836
AT4G25090	0.863079	9D-root-rep	1.98812	0.211928	0.0126543	9.27553	0	0.0410913	0.0313175	1.73199	0	0.641128
AT4G25190	0.91129	9D-root-rep	0.384369	0.0145	0.001398	3.47264	0	0	0	0.82673	0	0.287115
AT4G25220	0.889895	9D-root-rep	1.30859	0.280018	0.054944	6.8243	0.00491133	0.164624	0	0.305961	0.512071	0.0659713
AT4G25250	0.954959	9D-root-rep	2.26892	0.241656	0	86.5835	0	0	0.0843985	0.392526	0	0
AT4G25400	0.937683	9D-root-rep	1.49076	0.331995	0.0326717	28.7902	0	0	0	0.444475	0.073974	0.262534
AT4G25410	0.894669	9D-root-rep	1.06142	0.932737	0	19.7436	0.60216	0.37336	0.039535	0.76258	0	0.102967
AT4G25560	0.909806	9D-root-rep	1.14517	0.036738	0	6.50946	0	0	0.043332	0.705391	0	0.298351
AT4G26290	0.905921	9D-root-rep	0.00860167	0	0.279631	4.49383	0.0646113	0.436454	0	0.815291	0.180934	0
AT4G26320	0.915542	9D-root-rep	6.67677	1.04829	0.0253997	193.095	0.0588937	0	0	1.20398	0	0.457635
AT4G27400	0.964536	9D-root-rep	1.2274	0.0218587	0.0509437	30.2271	0	0	0	0.0637897	0	0.178696
AT4G28110	0.986201	9D-root-rep	0.369801	0	0	23.3482	0	0	0.032883	0.026362	0	0.023713
AT4G28530	0.883975	9D-root-rep	0.508499	0.205389	0.188243	18.2308	0.810393	1.03712	0	0.655165	0.661778	0
AT4G28840	0.90345	9D-root-rep	0.801565	0.149995	3.45516	44.7547	0.0137893	0.627712	0.166008	0.343241	0	0.162123
AT4G28890	0.927184	9D-root-rep	2.732	0.266385	0.147975	29.288	0	0.270273	0.0220325	0.250296	0	0.06153
AT4G28930	0.900945	9D-root-rep	0.674638	0.0215133	0.0203967	2.73588	0	0	0.046868	0.347429	0	0.315084
AT4G28940	0.872886	9D-root-rep	7.72628	3.30393	0	150.976	0.00724267	0	0	1.55629	1.52066	0.28543
AT4G29180	0.886038	9D-root-rep	1.25516	0.103235	1.21538	9.17919	0.233221	0.0703757	0.0858185	0.237678	0.018252	0.0851123
AT4G29200	0.93219	9D-root-rep	0.0506323	0.0608353	1.52215	64.1445	0	0	0.835	0.961678	0	0.26431
AT4G29800	0.8775	9D-root-rep	1.59532	0.491697	0.531321	32.6238	0.331543	0.345347	0.347863	1.80284	0.053351	0.140718
AT4G29930	0.861171	9D-root-rep	5.68334	2.45649	0	64.6385	0.0664717	0	0.118457	2.66021	0.0167077	0.817897
AT4G30320	0.903553	9D-root-rep	3.31574	0.182381	0.0251923	19.8851	0.0632237	0.314719	0	0.494747	0.0909393	0.172744
AT4G30420	0.855356	9D-root-rep	0.9452	0.0561407	0.638974	10.2864	0.0216937	0	0.123067	0.653303	1.94523	0.246668
AT4G30640	0.854211	9D-root-rep	0.927357	0.471181	0.0354733	5.81979	0.939469	0.640615	0	0.204676	0	0.103224
AT4G31470	0.929668	9D-root-rep	4.70991	0.149412	0	47.5787	0.076762	0	0.015533	0.377611	0	0.181564
AT4G32860	0.910193	9D-root-rep	2.82861	1.22493	0	63.6062	0.042248	0.314091	0.040453	0.789136	0	0.337718
AT4G33550	0.860055	9D-root-rep	6.49135	2.93099	1.12122	323.183	0.276499	0.510473	0.237578	1.38639	0.082484	2.77425
AT4G33730	0.951976	9D-root-rep	2.59743	0.0771623	0	37.2653	0	0	0	0.246929	0	0
AT4G33880	0.923628	9D-root-rep	0.739582	0.168079	0	11.0608	0	0	0.082677	1.12649	0	0.183592
AT4G35150	0.945721	9D-root-rep	0.015462	0	0.005286	6.11209	0.00245733	0.0201777	0	1.07829	0.001405	0.200055
AT4G37010	0.861356	9D-root-rep	10.5899	2.68732	0.0413583	140.729	0.009604	0	0.0554625	3.06768	0.0907267	1.29899
AT4G37060	0.929788	9D-root-rep	0.126916	0.196282	0.0305093	3.41181	0.00344133	0	0.0174395	0.644615	0	0.0952063
AT4G37070	0.93192	9D-root-rep	7.34104	1.77106	0	258.544	0.00296033	0	0.0238825	0.08997	0	0.165227
AT4G37160	0.937487	9D-root-rep	3.17673	0.141737	0.0137133	34.7141	0	0.110965	0	0.391985	0	0
AT4G37340	0.899891	9D-root-rep	0.801674	0.221788	0.233563	8.97351	0.0379093	0	0.092815	0.895029	0	0.360772
AT4G37700	0.952845	9D-root-rep	0.312727	1.81377	0	98.3641	0	0	0	0.256837	0	0.516623
AT5G01250	0.945048	9D-root-rep	1.97432	0.996126	0	44.3189	0.013442	0	0	0.0330577	0	0.060841
AT5G01330	0.885307	9D-root-rep	0.983002	0.0847863	0.228518	13.6595	0.346195	0.974862	0.252177	0.479641	0	0.227995
AT5G01360	0.886726	9D-root-rep	1.51113	1.00721	0.0960937	16.8623	0.11809	0.60679	0	0.200348	0.0470717	0.514553
AT5G01490	0.877923	9D-root-rep	0.848785	0.138221	0.0760677	9.12877	0.00494767	0	0.180573	0.278774	2.15136	0.175754
AT5G01550	0.850234	9D-root-rep	2.58864	1.25208	0	14.5673	0	0.089748	0	2.32834	0	0.380097
AT5G02000	0.959496	9D-root-rep	0.085415	0	0	6.68151	0	0.483337	0.005552	0.0973947	0	0.183519
AT5G02640	0.879201	9D-root-rep	1.33407	0.922765	0.387413	21.1805	0.149216	0.542055	0.047058	1.02831	0	0.240147
AT5G03550	0.943153	9D-root-rep	0.805331	0.194235	0.164718	8.73663	0	0	0	0.029345	0.239554	0
AT5G03640	0.884972	9D-root-rep	0.593421	0.51781	0	2.97167	0.003684	0.0680317	0	0.446284	0.00741133	0.103818
AT5G04120	0.943931	9D-root-rep	0.391284	0.774143	0	92.3918	0	0	0.0266695	1.34937	0.19385	0.388431
AT5G04370	0.880263	9D-root-rep	0.460581	2.01815	0.184514	10.7329	0.00550233	0.119403	0	0.917984	0	0.260094
AT5G04970	0.918058	9D-root-rep	1.66968	0.182133	0.00516733	22.446	0	0	0.0374555	1.49073	0	0.249489
AT5G05390	0.910358	9D-root-rep	0.466978	0.150751	0.021057	11.7297	0.00792867	0	0	1.24055	0.283451	0.558569
AT5G06080	0.966874	9D-root-rep	0.237986	0	0	3.03517	0	0	0	0.215701	0	0.007134
AT5G06090	0.973102	9D-root-rep	0.808328	0.258802	0	31.8179	0	0	0	0.012873	0.009796	0
AT5G06200	0.920822	9D-root-rep	3.55011	0.674174	0.020104	77.8528	0.0931477	0	0.013178	0.928053	0	0.354327
AT5G06800	0.877635	9D-root-rep	2.41815	1.60206	0.03776	39.2371	0.080833	0	0.0085005	2.31248	0.030421	0.703521
AT5G07330	0.948622	9D-root-rep	0.13029	0.185591	0.66462	10.8157	0	0	0.153668	0.123198	0.0837423	0
AT5G07475	0.870663	9D-root-rep	4.89837	3.13697	0.0559443	117.377	0	5.47944	0	0.551505	0	0
AT5G07650	0.909011	9D-root-rep	0.280116	0.0900843	0.0314137	2.24647	0.0702533	0.0740237	0.0456515	0.432271	0.00276833	0.055695
AT5G09520	0.890894	9D-root-rep	6.37633	3.95279	0.358912	414.381	0.0567507	1.29708	0.044886	1.19941	0.0199423	0.318926
AT5G13580	0.934784	9D-root-rep	2.98838	0.948843	0.0225173	232.846	0.010359	0.490308	0.048278	0.868073	0.048505	0
AT5G13900	0.923713	9D-root-rep	3.22309	1.3451	0	142.484	0.0123677	0	0.138129	0.528431	0	0.734813
AT5G14020	0.933113	9D-root-rep	1.40798	0.169912	0	13.6387	0	0	0.290522	0.225514	0	0.129084
AT5G15290	0.980581	9D-root-rep	0.154935	0.102391	0.0257643	59.075	0.0211393	0	0.092233	0.404518	0	0
AT5G15890	0.885082	9D-root-rep	1.90057	0.0386973	0.184356	15.115	0.113846	0.101739	0.173265	1.26651	0.0910417	0.395225
AT5G16770	0.878464	9D-root-rep	2.20062	0.530721	0.0785993	27.0246	0.260156	0.701497	0.441397	0.393464	0.438495	0.170353
AT5G17340	0.949453	9D-root-rep	0.033921	0	0	11.158	0	0.569509	0.15633	0.220625	0.047826	0.298149
AT5G17820	0.879256	9D-root-rep	35.5699	2.18462	0.0863267	368.237	0.0216517	0	0.0575675	1.89107	0.059513	0.472194
AT5G18661	0.892049	9D-root-rep	1.35823	0.347215	0	9.81153	0.022903	0	0	0.409312	0.289139	0.71128
AT5G19410	0.910975	9D-root-rep	1.58549	0.744545	1.91957	41.1269	0.00914967	0	0.0997115	0.213275	0.0627483	0.0628303
AT5G19800	0.936701	9D-root-rep	4.40015	0.219589	0.0721663	54.1734	0.00686867	0	0	0.381612	0	0
AT5G19870	0.946253	9D-root-rep	0.868657	0.236534	0	19.4609	0.0349423	0	0.031236	0.746277	0	0
AT5G20045	0.939535	9D-root-rep	0.979173	0.0285843	0.0551913	5.72089	0	0	0	0.154863	0	0.136811
AT5G20860	0.901687	9D-root-rep	0.909317	0.679856	0.006718	15.9923	0	0	0.035089	1.71483	0	0.351339
AT5G22355	0.916138	9D-root-rep	0.423936	0.072257	0.015247	5.395	0	0.0649113	0	0.828302	0.174093	0.144949
AT5G22550	0.905042	9D-root-rep	0.751731	0.15234	0.0154393	4.97872	0.0125397	0	0.01949	0.608418	0	0.354603
AT5G22890	0.890727	9D-root-rep	5.43989	0.080767	1.22693	54.5533	0	0	0.449926	1.26575	0	0.0208657
AT5G23840	0.92155	9D-root-rep	1.82031	2.50802	0	74.3665	0.134474	0	0	0.426791	0	0.320919
AT5G23980	0.910237	9D-root-rep	2.77486	0.846965	0.00264567	28.2016	0.008587	0	0	0.178438	0.663037	0.105151
AT5G23990	0.931703	9D-root-rep	3.56928	0.557451	0.00302367	66.5231	0	0	0.015582	0.275534	0.0635407	0.35451
AT5G24040	0.932496	9D-root-rep	0.484126	0.073707	0	3.19438	0	0	0.014198	0.362348	0	0.085246
AT5G24080	0.915427	9D-root-rep	0.197829	0.690466	0.0724733	3.49914	0	0.150619	0.0384955	0.151104	0.048623	0.00294033
AT5G24100	0.929456	9D-root-rep	1.41698	0.0859537	0	22.9883	0	0	0	1.18012	0.118363	0.174922
AT5G24140	0.956494	9D-root-rep	1.09866	0.527899	0	31.6773	0	0	0.0436505	0.170344	0	0
AT5G25160	0.879124	9D-root-rep	2.57285	0.827182	0.0383003	18.485	0.135394	0.258775	0.116344	0.790127	0	0.30663
AT5G26080	0.939937	9D-root-rep	0.561799	0.0505103	0	4.96835	0	0	0	0.600934	0	0
AT5G26290	0.875803	9D-root-rep	6.36861	0.842646	0.00523967	66.0177	0.0133017	0	0.425214	3.08969	0	0.364114
AT5G28510	0.910016	9D-root-rep	0.734407	0.217687	0	5.01971	0.00454633	0	0.043713	0.559652	0	0.239026
AT5G28520	0.976075	9D-root-rep	0.0569667	0.457072	0	10.6236	0	0	0	0.101162	0	0
AT5G33355	0.948601	9D-root-rep	0.0518707	0.114016	0	21.3899	0	0	0	1.41586	0	0.487998
AT5G35190	0.890585	9D-root-rep	15.7749	0.270223	0	163.025	0.010003	0	0.848488	1.82886	0	0.348391
AT5G35580	0.864678	9D-root-rep	3.30278	0.545167	0.0193087	16.9364	0.0526947	0.344032	0.013929	1.87489	0.0104517	0.191344
AT5G36130	0.898682	9D-root-rep	0.372055	0.095262	0.343968	6.49769	0	0	0	0.844619	0.0926183	0.542274
AT5G36140	0.915887	9D-root-rep	0.2258	0.0506517	0.00526667	5.59605	0	0	0.0658525	0.632502	0.0771113	0.718871
AT5G36180	0.930902	9D-root-rep	1.79946	0.170345	0.0161983	51.772	0.00748133	0	0.081314	1.44907	0.0390857	0.276223
AT5G37940	0.937125	9D-root-rep	0.167878	0.0978563	0.00868867	4.80834	0.140617	0	0	0.691905	0.0112137	0.072254
AT5G37990	0.879541	9D-root-rep	28.5442	11.9611	0	661.248	0.00172767	0	0.108458	0.690691	0	0.591157
AT5G38020	0.879949	9D-root-rep	12.2887	9.79478	0	208.243	0	0	0.0315245	0.669207	0	0.302236
AT5G38030	0.867773	9D-root-rep	6.2099	3.5398	0.005328	106.697	0.00448467	0	0.506668	2.3265	0	0.581918
AT5G40020	0.891972	9D-root-rep	3.33875	1.49306	0	55.2714	0.0259547	0	0.152856	1.29483	0.00866133	0.699109
AT5G40800	0.861045	9D-root-rep	0.383876	1.21111	0.277453	10.9187	0.751074	0.754679	0.236358	0.493575	0	0
AT5G41570	0.931574	9D-root-rep	1.74936	0.840003	0	16.8893	0	0	0	0.0231993	0	0.141254
AT5G42180	0.906526	9D-root-rep	10.0385	0.402603	0.0168253	162.796	0.0259103	0	0.064475	1.7412	0.0962773	0.411279
AT5G42500	0.859019	9D-root-rep	3.85817	0.889513	0.651927	69.7422	3.38377	0.708822	0.116043	0.417317	0	0.237162
AT5G42580	0.966611	9D-root-rep	0.411937	0.940908	0	136.282	0	0	0.0505775	0.43433	0	0.0628303
AT5G42590	0.952316	9D-root-rep	1.03043	0.720341	0	164.781	0.350234	0	0.046183	0.499499	0	0.211587
AT5G42600	0.955109	9D-root-rep	0.0760203	1.5704	0	326.371	0	0	0.0229825	1.36533	0	0.550774
AT5G43370	0.939172	9D-root-rep	6.3042	0.397044	0	122.047	0	0	0	0.365948	0	0
AT5G43520	0.914591	9D-root-rep	2.38478	1.14115	0.0286043	19.3537	0	0	0	0.359877	0	0
AT5G43540	0.940794	9D-root-rep	2.33143	0.397082	0	18.5247	0	0	0	0.046735	0	0
AT5G43690	0.875676	9D-root-rep	1.49459	0.700475	0.107453	8.64035	0.181085	0.520032	0.0015765	0.184597	0	0.261333
AT5G46060	0.911591	9D-root-rep	0.760953	0.153871	0.246689	8.36773	0.116934	0	0.317034	0.347266	0	0.181338
AT5G46890	0.94235	9D-root-rep	2.74434	4.60758	0.190794	723.798	0	0	0	0.219081	0	0
AT5G46900	0.94032	9D-root-rep	4.86168	2.73125	0.023537	569.277	0	0	0.0436715	0.29364	0	0
AT5G47450	0.932379	9D-root-rep	1.53301	4.21728	0.590166	466.155	0	0	0.0294115	0.323184	0.0533283	0.397361
AT5G47950	0.964381	9D-root-rep	0.909795	0.479636	0.0142077	31.328	0	0	0	0.063298	0	0
AT5G47980	0.952708	9D-root-rep	0.71783	0.406801	0.0260267	44.3813	0	0	0.0313775	0.400655	0	0.416093
AT5G47990	0.927862	9D-root-rep	6.53455	3.53114	0	744.868	0	0	0	0.594403	0	0.346435
AT5G48000	0.892059	9D-root-rep	7.41722	4.12537	0.00996133	341.519	0.014585	0	0.187831	1.82364	0	0.955745
AT5G48010	0.921541	9D-root-rep	4.3248	2.79448	0	337.753	0.00388467	0	0.069992	0.944914	0	0.448816
AT5G49270	0.938571	9D-root-rep	1.99405	0.166952	0.0143813	38.0632	0	0	0.133268	0.384239	0.294947	0.0536983
AT5G50760	0.899282	9D-root-rep	14.0493	0.614355	0	143.133	0	0	0.344714	1.35141	0	0.178586
AT5G51160	0.867504	9D-root-rep	0.842565	0.112242	3.42932	17.1002	0.214318	0.306185	0.22939	0.259918	0.14083	0.242197
AT5G51500	0.874189	9D-root-rep	0.648804	0.0127597	1.61048	11.9485	0.399771	0	0	0.992256	0.106297	0.351144
AT5G51520	0.935919	9D-root-rep	0.942734	0.102421	0	10.0252	0	0	0	0.503451	0	0.239725
AT5G51780	0.905052	9D-root-rep	2.53163	1.28978	0	49.9145	0.058993	0	0.609417	0.877993	0	0.110502
AT5G52260	0.949447	9D-root-rep	0.101869	0.112668	0	4.96549	0	0	0	0.652046	0	0.112715
AT5G53980	0.886763	9D-root-rep	3.47258	0.498779	0	14.3458	0.041323	0	0	1.02259	0	0.145224
AT5G53990	0.923526	9D-root-rep	2.7966	0.349658	0.0229563	12.2647	0	0	0.019224	0.0423853	0	0.0639893
AT5G54230	0.951192	9D-root-rep	2.0668	0.311439	0	85.1734	0.00846233	0	0.0335645	0.531796	0.0117943	0.0900323
AT5G54370	0.937921	9D-root-rep	9.26093	0.358629	0	214.396	0	0	0.0440615	0.219169	0.0510717	0.0786933
AT5G55110	0.90999	9D-root-rep	1.22603	0	0.0630433	42.4866	0	0	0.198734	2.81254	0.0998433	0.785925
AT5G58010	0.889996	9D-root-rep	2.37978	0.16651	0.206382	40.1251	0.0198843	0	0	0.88893	3.32514	0
AT5G58360	0.914559	9D-root-rep	0.457457	0.792927	0	7.02155	0	0	0	0.701946	0	0.114908
AT5G58860	0.864176	9D-root-rep	11.1535	8.96929	0.0783643	157.082	0	0	0.105529	1.52806	0	0.334952
AT5G58910	0.901239	9D-root-rep	0.490626	0.425959	0	17.2165	0	0	0.02314	2.71254	0.00524467	0.625564
AT5G59090	0.909488	9D-root-rep	9.71351	1.76272	0.0857807	144.142	0	0	0	0.511772	0	0.187179
AT5G59520	0.870716	9D-root-rep	20.1952	0.941197	3.98707	326.249	0	0	0.135676	0.978324	0.017104	0.799431
AT5G59940	0.94457	9D-root-rep	0.371632	0.204285	0	5.57753	0.00504733	0.166409	0	0.0994903	0.0160257	0.183064
AT5G60660	0.886697	9D-root-rep	3.01229	4.0576	0	256.087	0.162506	1.98206	0	1.04588	0.052311	0.89383
AT5G61650	0.868827	9D-root-rep	2.83822	0.0587733	0.0368903	12.0243	0	0	0	2.62236	0	0.356353
AT5G62330	0.976591	9D-root-rep	0.444749	0.190333	0	17.8602	0	0	0	0.0796223	0	0
AT5G62340	0.912996	9D-root-rep	6.63396	0.829758	0.0116563	104.742	0	0	0.0348495	0.963588	0	0.339534
AT5G63560	0.868549	9D-root-rep	8.50096	6.79126	0.148033	128.033	0	0.884599	0.13032	0.422775	0.0137223	0.203012
AT5G65800	0.909419	9D-root-rep	0.104156	0.262065	0.0439287	4.79632	0.117245	0	0.0223385	0.892185	0	0.332456
AT5G66390	0.870236	9D-root-rep	13.0166	1.53004	0	219.624	0.0338793	10.0314	0	0.258748	0	0.0722343
AT5G66815	0.895063	9D-root-rep	2.12059	0	0	9.54643	0.138347	0.890634	0.35128	0.0195047	0	0
AT5G67090	0.879891	9D-root-rep	0.436995	0.182292	0.253831	6.79571	0.481366	0.456712	0	0.519158	0.129772	0.166899
AT5G67430	0.952302	9D-root-rep	0.35258	0.0839347	0.0135223	21.8866	0.0129227	0	0.060929	0.759228	0.020613	0.337216

## Sheet: Maize
Gene.ID	Tissue-specificity index	SpecialExpTissue	13D-embryo-rep	13D-endosperm-rep	13D-pericarp-rep	CZ-rep	Husk-rep	L1-tiller-buds-rep	Pollen-rep	R1-leaf-rep	R1-silk-rep	V3-root-rep	V3-stalk-rep	ear-2mm-rep	embryo-sac-rep	leaf-before-flowering-rep	tassel-1.5mm-rep
Zm00001d000824	0.941047	V3-root-rep	0.378968	0	0	0	0.443876	0	0	2.46353	1.01853	26.7868	0.116935	0	0	0	0
Zm00001d000825	0.945176	V3-root-rep	0.206644	0	0	0	0.113458	0.066153	0.0680073	1.76317	1.03245	25.7588	0.45063	0	0	0	0
Zm00001d001569	0.934307	V3-root-rep	0	0.043897	0.375704	0	0.412453	0	0	0	0	2.1954	0.192443	0	0	0.203418	0
Zm00001d001575	0.970908	V3-root-rep	0	0	0	0	0	0	0	0	0	2.11661	0.484896	0	0	0.0699855	0
Zm00001d001694	0.927138	V3-root-rep	0.116433	0.0227915	0.0309917	0.0528085	0.0841157	0	0.0469997	0	1.15158	5.36412	0	0.09207	0.273011	0.561759	0.005014
Zm00001d001769	0.927256	V3-root-rep	0.0386065	0.020599	0.339826	0	0.0298897	0.062489	0	0.023314	0.772681	19.0429	0.565702	2.09847	0	0.019814	0.518621
Zm00001d001818	0.950516	V3-root-rep	0.0938935	0.036941	0.0801795	0.144669	0.079134	0.028884	0.030098	0.0992175	0.914692	12.116	0.129978	0.092179	0	0.05194	0.357138
Zm00001d001832	0.92844	V3-root-rep	0.00663675	0.0160607	0.423268	0	0.127119	0.13232	0.0111097	0.521606	6.90646	118.023	1.65131	0.256325	0	0.101004	0.448728
Zm00001d001943	0.947003	V3-root-rep	0.0547245	0.00834025	0.0976318	0	0.051538	0.0516027	0.009151	3.90492	1.33746	91.574	0.027558	0.277209	0	0.011931	0.450892
Zm00001d001944	0.946749	V3-root-rep	0.0585922	0	0.002721	0.0364015	0	0.00819633	0.0306933	0	0.00124367	15.3539	0.0205223	1.86078	0.118047	0	1.14961
Zm00001d002167	0.976716	V3-root-rep	0.009055	0	0	0	0	0	0.00493233	0.803509	0	6.38501	0.00952033	0	0.00198667	0.0373225	0
Zm00001d002285	0.938466	V3-root-rep	0.0168893	0.033144	1.05454	0	1.27233	0.0762647	0	0.830299	0.010868	20.5482	0.169965	0	0	0.176818	0.0472665
Zm00001d002295	0.990595	V3-root-rep	0.0719893	0	0.0073945	0	0.02914	0.00116667	0	0.474233	0.0377973	162.755	0.0979863	0	0	0.0468795	0
Zm00001d002304	0.962925	V3-root-rep	0	0.0167465	0	0	0	0.038134	0	0.0878205	0	2.70649	0.399004	0	0	0.082519	0.135113
Zm00001d002409	0.999331	V3-root-rep	0	0.004406	0.00664075	0	0	0.00589	0	0	0	5.07299	0	0	0	0	0
Zm00001d002434	0.941343	V3-root-rep	0.0223222	0	0.0640658	0	0.0237383	0.0450477	0.727031	2.24144	0.770223	36.5941	0.180828	0.006899	0	0.013814	0.413851
Zm00001d002435	0.931806	V3-root-rep	0.0389005	0.124646	0.25296	0	0.557051	0.125962	0	0.0574145	8.7689	144.022	1.14437	0	0.19535	0.703361	0
Zm00001d002461	0.910065	V3-root-rep	2.1732	0.035649	0.34596	0	0.17214	0	0	0.0916295	0	8.89414	0.570348	0.460142	0	0.03636	0.332226
Zm00001d002468	0.964546	V3-root-rep	0.00617575	0	0	0	0.482371	0	0	0	0	2.30512	0.078815	0.02234	0	0.0610595	0.0370265
Zm00001d002479	0.960663	V3-root-rep	0	0	0.073892	0	0.287699	0	0	0.0735845	0.180329	3.13461	0	0	0	0.247004	0
Zm00001d002482	0.993983	V3-root-rep	0	0.0083615	0.067269	0	0	0	0	0	0	15.7751	0.0368323	0.019378	0.114896	0	0
Zm00001d002495	0.961861	V3-root-rep	4.21417	0.00458325	0.0127902	0	0	0.681212	0	0	0	83.265	0.153391	0	0	0	0.037265
Zm00001d002498	0.995534	V3-root-rep	0.0259215	0	0.0206235	0	0	0	0	0	0.044543	5.53308	0	0	0	0.009454	0.018513
Zm00001d002536	0.944344	V3-root-rep	0.255332	0.009843	0.162977	0	0.321803	0.150817	0	0	0.508826	10.4482	0.667723	0.01343	0	0.062129	0.100164
Zm00001d002620	0.943083	V3-root-rep	0.026595	0.05969	0.284691	0	0.458106	0.228977	0	0	0.322317	15.7239	0.276696	1.0436	0	0.018464	0.0723145
Zm00001d002629	0.947228	V3-root-rep	0.136173	0.0200885	0.01126	0.023066	0.0217937	0.0409553	0.093112	0	0.542492	6.31141	0.102482	0.0147447	0.7332	0.042858	0
Zm00001d002698	0.99179	V3-root-rep	0.00089075	0.0401915	0.19703	0	0	0	0	0	0	6.84629	0	0	0.0167953	0	0
Zm00001d002707	0.900385	V3-root-rep	0.0499742	0.286274	0.168519	0.023086	0.041153	0.134972	0.187631	1.20187	0.635876	8.53785	0.397275	0.174684	0.235013	0.183007	0.186622
Zm00001d002738	0.971202	V3-root-rep	0.177109	0.172688	0.625869	0.0218695	0	0.0171223	0.123861	0.062068	0.163459	78.2431	0.044151	0.133622	0.428505	0.064193	0
Zm00001d002747	0.96542	V3-root-rep	0	0	0.008907	0	0.321561	0.034212	0	0	0.0622053	15.6727	1.61167	0	0	0.020772	0
Zm00001d002760	0.976097	V3-root-rep	0.424226	0.00432575	0.0093935	0	0	0	0	0	0	4.4604	0	0	0.22235	0	0
Zm00001d002761	0.956313	V3-root-rep	0	0.0209142	0.138569	0	0.204956	0	0	0.0305315	2.26219	11.5948	0	0	0	0	0
Zm00001d002901	0.969892	V3-root-rep	0.101777	0.0106655	0	0	0.227641	0.0341217	0	0.947628	0.79649	98.3826	0.166335	0.065081	0	0.130871	0
Zm00001d002974	0.891623	V3-root-rep	0.041127	1.27063	0.160454	0.040171	0.34285	0	0.0956757	3.48935	0.515024	14.4955	0.00735567	0	0.774698	0.156251	0.083467
Zm00001d003142	0.974465	V3-root-rep	0.0694947	0.0069465	0.00411225	0.0128595	0.00498467	0.161689	0	0.0110645	0	3.54469	0.241116	0	0.061097	0.0091185	0
Zm00001d003184	0.916478	V3-root-rep	0.286293	0.224679	0.774968	0	0.1506	0.025766	0.0827873	0	0	7.83866	1.38521	0.225876	0	0.10193	0.110245
Zm00001d003363	0.963721	V3-root-rep	0	0.006479	0.731307	0	0	0.0465677	0	0.044672	0.862677	16.5762	0.0929423	0	0.0834373	0.020555	0
Zm00001d003403	0.983492	V3-root-rep	0.004112	0	0	0	0	0	0	0.0097005	0.26784	6.60896	0.066671	0.124581	0.0236223	0.0127185	0
Zm00001d003418	0.979893	V3-root-rep	0	0	0.0080055	0	0.0299263	0	0	0.054103	0	16.3964	0.00918833	0	0.937725	0.0441805	0
Zm00001d003482	0.97021	V3-root-rep	0.0338035	0	0	0.0307335	0.265251	0.392943	0	0.083051	0	17.0414	0	0	0	0.642868	0
Zm00001d003485	0.944016	V3-root-rep	0	1.30237	0.0507965	0	0	0.425632	0	0	1.44338	166.825	3.88458	0	0	0.346672	0
Zm00001d003583	0.991378	V3-root-rep	0.134424	0	0	0	0	0	0	0	0	2.42453	0.022719	0	0	0	0
Zm00001d003614	0.868335	V3-root-rep	0.142597	0.00306725	1.13644	0.0058125	2.66542	0.105704	0	1.94301	1.93333	41.251	2.2126	0.493259	0	0.949656	0.232054
Zm00001d003657	0.947412	V3-root-rep	0.0377902	0.00873875	0.360774	0	0.0929597	0.009529	0.412614	0.052443	0.56116	10.6655	0.29658	0	0	0.290114	0
Zm00001d003707	0.972829	V3-root-rep	0	0.0862823	2.81704	0	0.0232757	0.020171	0	0.0548615	0.053141	614.54	1.31718	0	0	0.032815	0
Zm00001d003745	0.990831	V3-root-rep	0.00922025	0	0	0	0	0	0	0	0.114258	17.3171	0.291642	0	0	0	0
Zm00001d003994	0.968576	V3-root-rep	0	0.010875	0.0191877	0.0278905	0.0238763	0.111488	0	0.026283	0.0544823	54.3849	0.0680633	0	3.16297	0	0.0083675
Zm00001d004007	0.948128	V3-root-rep	0.0142107	0.185904	0.022842	0	0.125547	0	0	0	1.19471	7.90847	0.0624793	0	0.500614	0.010284	0
Zm00001d004089	0.991229	V3-root-rep	0	0	0	0	0	0.009888	0	0	0	25.0306	0.039155	0	0.421877	0	0
Zm00001d004250	0.992604	V3-root-rep	0.00303825	0	0.0323242	0	0.116607	0	0	0	0	4.43451	0	0	0	0.0305915	0
Zm00001d004484	0.997667	V3-root-rep	0	0	0	0	0	0.0225273	0	0	0.00946167	4.97581	0.0236917	0	0	0.0032845	0
Zm00001d004496	0.9759	V3-root-rep	0	0	0	0	0.644717	0	0	0	0	7.5338	0.216161	0	0	0.030589	0
Zm00001d004630	0.997164	V3-root-rep	0.0344732	0	0	0	0	0	0	0	0	6.9602	0	0	0.0496667	0	0
Zm00001d004664	0.88198	V3-root-rep	0	0	0.24246	0	0.124481	4.41834	0	0.864496	8.44317	257.086	10.5086	0	0	5.03108	0.0440615
Zm00001d004671	0.992717	V3-root-rep	0	0	0.103159	0	0	0.0502003	0	0.389955	0	150.912	0	0	0	0.036415	0
Zm00001d004687	0.978049	V3-root-rep	0	0	0	0	0.131805	0	0	0.01106	0.121099	83.4807	0.0689923	0	0	1.85062	0
Zm00001d004721	0.974732	V3-root-rep	0	0.483498	0.053034	0	0.295973	0.152275	0	0.123645	1.23296	175.804	0.06578	0	0	0	0
Zm00001d004725	0.998859	V3-root-rep	0	0	0	0	0	0.0221307	0	0	0.037794	39.1036	0	0	0	0	0
Zm00001d004728	0.996988	V3-root-rep	0	0	0	0	0	0.13503	0	0.078221	0	119.269	0	0	0	0	0
Zm00001d004729	0.997035	V3-root-rep	0	0	0	0	0	0	0	0	0.070111	130.409	0.0432567	0	0.096777	0	0
Zm00001d004730	0.993426	V3-root-rep	0	0	0	0	0	0.325361	0	0	0	37.5027	0.0557963	0	0	0	0
Zm00001d004754	0.991549	V3-root-rep	0	0	0.0495012	0	0	0	0.368863	0.161847	0	203.151	0.124127	0	0	0	0
Zm00001d004895	0.925349	V3-root-rep	0.006507	0.009136	0.400126	0	1.96626	0	0.147725	0.181163	1.01358	28.0211	0.342006	0.0952097	0.073465	0.757549	0.058044
Zm00001d004899	0.958477	V3-root-rep	0.0169105	0.0167525	0.0305913	0	0.206859	0	0	0.044845	0	6.10988	1.20534	0	0	0.055461	0
Zm00001d004910	0.880894	V3-root-rep	0.0212245	0	0.01789	0.433968	2.87451	0.095302	0	2.95856	0.0597133	31.4683	0.658204	0.293031	0.0330413	1.19723	1.56603
Zm00001d004921	0.961382	V3-root-rep	0.18624	0.201084	0.00681825	0	0.173037	0.406574	0	0.021528	0.928428	253.146	2.82377	0	0.0251347	0.0925065	0
Zm00001d005057	0.981093	V3-root-rep	0	0	0	0	0	0	0	0	0.428149	3.06275	0	0	0.0147893	0	0
Zm00001d005251	0.970121	V3-root-rep	0.00658075	0.020291	0.063276	0	0.291143	0	0	0	0.127695	154.508	0.165921	1.20164	0	0.08042	0.872596
Zm00001d005439	0.960327	V3-root-rep	0.037701	0	0	0	0.143741	0	0	1.52709	1.11031	35.3423	0.100507	0.014768	0	0.040799	0
Zm00001d005593	0.989302	V3-root-rep	0.0043145	0	0.00646	0	0	0.0126267	0.0220167	0.0423215	0.022694	2.31114	0	0	0	0.0728975	0
Zm00001d005784	0.9605	V3-root-rep	1.625e-05	0	0.048106	0	0.224488	0	0	0	0.0714463	2.04497	0.167802	0	0	0.1527	0
Zm00001d005841	0.878945	V3-root-rep	0.039276	0	0.020915	0	1.72204	0	0.465749	1.35148	0.277468	13.5264	0.722901	0.0460727	0	1.56487	0.586101
Zm00001d006053	0.948177	V3-root-rep	0	0.0124998	0.581907	0	0	0.751323	0	0.803435	0.0427563	10.4671	0.051657	0	0	0.0581575	0
Zm00001d006111	0.943603	V3-root-rep	0.0612152	0.0298188	0.850393	0	0.388398	0.0866807	0.028151	0.163282	0	80.9646	0.249261	0.279351	0	0.115392	3.98501
Zm00001d006260	0.997999	V3-root-rep	0	0.00125575	0.0270048	0	0	0	0	0	0	4.07255	0.0177533	0	0	0	0
Zm00001d006263	0.967486	V3-root-rep	0	0.03563	1.10967	0	0	0	0	0	0	10.587	0.374966	0.00654233	0	0.0087335	0
Zm00001d006526	0.984848	V3-root-rep	0	0	0.189781	0	0	0	0	0.0662235	0.512349	39.7784	0.12491	0	0	0	0.0175035
Zm00001d006915	0.960622	V3-root-rep	0.0267378	0.0967935	0.285912	0	0	0.0206343	0.0461363	0	0.73938	18.6224	0.298786	0.287513	0	0	0.147504
Zm00001d006948	0.940364	V3-root-rep	0.007738	0.201215	0.25679	0	0.014882	1.85814	0.00551933	0.0117965	0.820393	290.565	0.994989	0	3.01002	0.24619	0.402068
Zm00001d007160	0.987864	V3-root-rep	0	0	0	0	0	0	0	0	0	28.1928	0.774018	0	0	0	0
Zm00001d007161	0.95111	V3-root-rep	0	0.0244788	0.180843	0	1.50488	0.0439997	0	0	0.271462	20.331	0.340526	0.000468667	0	0.50513	0.0002555
Zm00001d007191	0.971459	V3-root-rep	0.0089365	0	0.0185385	0	0.110737	0.064814	0	0.22425	0.154741	12.0485	0.530771	0	0	0.0513215	0.009295
Zm00001d007395	0.902205	V3-root-rep	1.05909	0.161225	0.479656	0.589677	0.069772	0.0603623	0.0194597	0.404853	0.1356	7.09045	0.063915	0.293477	0	0.038222	0.180723
Zm00001d007421	0.979854	V3-root-rep	0	0.00882075	0.0231447	0	0	0	0.004433	0	0.0983227	2.26757	0.0485667	0.0503703	0.0775567	0.0305775	0.002712
Zm00001d007430	0.992081	V3-root-rep	0.013981	0.0144615	0.0582445	0	0	0	0	0	0.00425167	10.7738	0	0.100673	0.0484273	0.020697	0.020797
Zm00001d007448	1	V3-root-rep	0	0	0	0	0	0	0	0	0	2.54794	0	0	0	0	0
Zm00001d007462	0.870191	V3-root-rep	1.14261	0.0120605	2.48676	0	0	0.0173727	0.0204923	2.23251	1.27257	15.5922	0.644984	0	0.515513	0.008382	0.136848
Zm00001d007616	0.963583	V3-root-rep	0	1.11713	0.0647693	0	0.0160537	0.164086	0	0.173679	0.173835	50.6435	0.280249	0.013002	0.0135143	0.305165	0.185481
Zm00001d007618	0.980318	V3-root-rep	0	0.241432	0.00732025	0	0.008448	0.026952	0	0.0247805	0.0163617	9.02096	0.0544757	0.00542267	0.012143	0.167808	0.116432
Zm00001d007620	0.977375	V3-root-rep	0	0.121916	0.00591275	0	0.0163183	0.0296053	0	0.0167645	0.03263	4.26594	0.014755	0.00911333	0.009016	0.175127	0.124236
Zm00001d007623	0.973158	V3-root-rep	0	0.582678	0.0233098	0	0.0156587	0.165189	0	0.0475305	0.0985193	41.4096	0.166103	0.013342	0.011282	0.186164	0.307854
Zm00001d007653	0.970743	V3-root-rep	1.18333	0.00314875	0.0092465	0	0	0.0151013	0	0	0	6.41219	0	0	0	0.0123785	0
Zm00001d007700	0.946845	V3-root-rep	0	0	1.55646	0.0912635	0.352971	0.177985	0	0	0.282204	15.3256	0.209118	0	0.0311093	0.080781	0.040199
Zm00001d007973	0.970548	V3-root-rep	0.047835	0.0172475	0.0610542	0	0	0.0299067	0.0105337	0	0	4.96894	0.33909	0	0	0.0157805	0.3047
Zm00001d008073	0.86784	V3-root-rep	0.325047	0.0312085	0.963087	0	0.809829	1.30085	0	6.95084	6.33683	266.858	2.64535	0.117629	4.19139	0.841402	0.223967
Zm00001d008199	0.955409	V3-root-rep	0.00665675	0.0231835	0.142845	0.021943	0.378366	0	0	0.480726	0.033169	12.7262	0.41565	0.041206	0	0.372123	0
Zm00001d008299	0.979479	V3-root-rep	0.0416472	0.0450827	0.116358	0	0.372675	0	0	0.097484	0.0210697	116.832	0.148244	0.218562	0.307898	0.15056	0
Zm00001d008300	0.922363	V3-root-rep	0.176425	0.0409933	0.0286687	0.372591	2.12727	0.234224	0.041614	0.0241605	0	59.1283	2.73472	0.045926	0.119471	1.66997	0.032675
Zm00001d008325	0.987896	V3-root-rep	0	0	0	0	0	0	0	0.108006	0.0878363	4.19437	0.0968427	0	0	0	0
Zm00001d008331	0.999818	V3-root-rep	0	0	0	0	0	0	0	0	0	4.06882	0	0	0	0	0.004141
Zm00001d008444	0.978937	V3-root-rep	0.00374975	0.20001	0.642054	0	0	0	0	0	0	10.6815	0	0	0.043713	0	0
Zm00001d008494	0.968389	V3-root-rep	0.473053	0.0418142	0.213493	0.0134235	0	0	0	0	0	5.00237	0	0.171166	0	0	0
Zm00001d008523	0.967501	V3-root-rep	0	0	0	0	0	0	0	0	0	48.7676	0.0568553	0	4.59846	0	0
Zm00001d008562	0.932506	V3-root-rep	0.241589	0.032615	0.676566	0	0.623768	0.050638	0	0	0.154251	11.9201	0.231298	0.08107	0.200179	0.444261	0.149019
Zm00001d008570	0.944294	V3-root-rep	0.0058835	0	0.211816	0	0.285656	0.0611697	0	2.18788	0.682247	37.1555	0.510832	0	0.123684	0.124291	0.005538
Zm00001d008635	0.995879	V3-root-rep	0.0134155	0	0.0127017	0	0.0526207	0	0	0	0.0152737	3.96009	0	0	0	0	0
Zm00001d008794	0.959455	V3-root-rep	0	0.0027765	0.088865	0	0	0.009299	0.12155	0.253993	8.92842	303.741	0.0821857	0.0276157	0.260137	0.127217	0.0573275
Zm00001d008837	0.991253	V3-root-rep	0	0.030014	0.270722	0	0.023411	0	0	0.102393	0	27.8537	0.014418	0	0	0.0076815	0
Zm00001d009032	0.966251	V3-root-rep	0.0227003	0	1.64725	0	0.116856	0.040546	0	0	0.531288	31.3914	0.0254477	0	0	0.046848	0
Zm00001d009066	0.977706	V3-root-rep	0.060593	0.0313927	0.0012975	0	0	0	0	1.12923	0.014869	24.2359	0.045302	0.0640327	0	0.0404455	0
Zm00001d009112	0.895471	V3-root-rep	0.910216	0.107158	0.575789	0	0.161489	0.014848	0.0192327	2.42475	0.722061	16.6697	0.355707	0	0.0651167	0.960982	0
Zm00001d009138	0.881783	V3-root-rep	2.77438	0.0051125	0.979955	0	4.22544	0.422403	0	0.15559	0.664779	158.56	5.18148	0.486315	0	0.846437	1.42862
Zm00001d009899	0.968986	V3-root-rep	0	0.00356025	0.0701197	0	3.68662	0	0	0.020076	0.0436897	64.9778	0.061435	0.017931	0.0649177	0	0
Zm00001d009957	0.986536	V3-root-rep	0	0	0.0445557	0	0	0.020301	0	0	0	112.555	0.0726877	0	1.1343	0	0
Zm00001d010131	0.964835	V3-root-rep	0.00354475	2.73149	0.551364	0	0.0202387	0.0153093	0	0.162268	0	86.685	0.146707	0	0	0.128088	0
Zm00001d010144	0.992408	V3-root-rep	0	0	0	0	0	0.0101627	0.140646	0.034086	0	5.64437	0.0255683	0	0	0	0.0008135
Zm00001d010284	0.939478	V3-root-rep	0.210931	0.00888475	1.18498	0.0414355	0.334328	0.975757	0	0.273579	0.977621	157.255	0.468097	0.593742	0.335981	0.031767	0.226814
Zm00001d010287	0.95366	V3-root-rep	0	0	0	0.0121985	0.54897	0.065732	0	0.05741	0.554924	18.5938	1.39818	0	0	0.0184325	0.0269735
Zm00001d010375	0.96062	V3-root-rep	0.028919	0.0251968	0.012064	0	0.259098	0.017319	0	1.07383	0.918447	94.7201	0.156105	0	0.832741	0.0608535	0.011034
Zm00001d010388	0.860283	V3-root-rep	0.323501	0.0710033	1.5174	0	0.903109	1.23286	0	17.4558	15.3823	715.901	7.43251	0.214141	2.21713	0.846187	0.380773
Zm00001d010442	0.998091	V3-root-rep	0.006044	0	0	0	0	0.004506	0.005099	0	0	4.85174	0.0233217	0	0	0.008582	0
Zm00001d010450	0.963525	V3-root-rep	0.210373	0	0	0	0.663767	0.0120157	0	0	0	3.28701	0.0140817	0	0	0.017513	0
Zm00001d010671	0.927611	V3-root-rep	0	0.00996425	0.165847	0.0331795	0.676225	0	0.0392893	7.95166	0.393086	95.4493	0.943887	0.251296	0.0397633	0.240563	0.23689
Zm00001d010911	0.96387	V3-root-rep	0.0733022	0	0	0	0.13897	0.0321893	0	0	0.0481147	36.9174	0.02397	0.34766	0.006393	0.0126055	2.38167
Zm00001d010912	0.875187	V3-root-rep	0.200978	0	0.0195248	0.024169	3.3363	0.0375237	0	0.0459335	3.08703	71.0967	5.63697	0.302582	0.400182	0.673366	2.61082
Zm00001d011156	0.994791	V3-root-rep	0.0189705	0	0	0.0124095	0	0.0476457	0	0	0	5.49673	0	0.0382737	0	0	0.0214735
Zm00001d011393	0.898372	V3-root-rep	0.0281585	0.887846	0.48832	0	0	0.003959	0	0.924728	0.75962	9.46496	0.0393667	0.13967	0.121642	0.718022	0.25957
Zm00001d011438	0.948258	V3-root-rep	0.00746675	0.105428	0.748131	0	0.56178	0.02175	0.028477	1.03868	0.153995	43.8118	0.618445	0	0.0286013	0.231629	0.0194835
Zm00001d011592	0.983305	V3-root-rep	0.007866	0.009548	0.007537	0	0	0.0917327	0.0121217	0	0.091024	21.0033	0.00948133	0.147255	0.190629	0.0020195	0.206128
Zm00001d011747	0.990939	V3-root-rep	0	0.00876775	0	0	0.0501283	0	0	0	0	4.84455	0.127235	0	0	0.047664	0
Zm00001d011841	0.976442	V3-root-rep	0.0902317	0.0725477	0.0721342	0.01095	0.071461	0.256333	0	0.164255	0	11.939	0.0458727	0.091712	0	0.025874	0
Zm00001d011903	0.931566	V3-root-rep	0.269112	0.010651	0.192002	0.003867	0.053106	0.101679	0	0	0	11.2233	0.915774	1.12942	0	0.274066	0.189137
Zm00001d011926	0.995381	V3-root-rep	0	0	0	0.062146	0	0	0.011943	0	0	3.48733	0	0	0.025228	0	0
Zm00001d012021	0.928062	V3-root-rep	0.49984	0	0.0676855	0	0	2.103	0	0	1.61881	13.7693	0.0845513	0	0.061723	0.004773	0
Zm00001d012090	0.952333	V3-root-rep	0	0	0	0	0	0	8.93025	0.082615	0	1084.1	1.56774	0	0	2.84342	0
Zm00001d012091	0.947143	V3-root-rep	1.24081	0.0403698	0.0305225	0	0.747165	0	0	0.179511	5.20734	216.809	0.543473	0	0.0228587	0.107295	0
Zm00001d012281	0.970038	V3-root-rep	0.586615	0.0272168	0.32848	0	0	0.0218653	0.0645427	0	0.228363	38.9785	0.024797	0.226041	0.092044	0.115072	0.0613665
Zm00001d012326	0.962957	V3-root-rep	0.0218938	0.0433892	0.0766925	0	0.391467	0	0	0.0462855	0.102314	4.62486	0.0912487	0	0	0.100176	0.107253
Zm00001d012430	0.962773	V3-root-rep	0	0.007618	0.0603223	0	0.105726	0.162999	0	0.478267	0	4.62111	0.099211	0	0	0.0629245	0.036328
Zm00001d012456	0.966577	V3-root-rep	0	0.00629	0.252615	0.015347	0	2.36136	0.00324733	0.018338	0.384991	346.285	1.05702	0.00553933	0.0730607	0.120792	0.0200885
Zm00001d012642	0.950732	V3-root-rep	0.270846	0.041702	0.884122	0.0233865	0	0.529583	0.0488633	0.192224	0.852734	145.691	0.448	0.25872	0.002575	0.138612	0.658181
Zm00001d012726	0.996177	V3-root-rep	0	0	0.0642898	0	0	0	0	0	0	34.9519	0	0	0	0.086508	0.04754
Zm00001d012899	0.88099	V3-root-rep	0.093965	0.0198632	1.94894	0	1.63296	0.0899283	0.0198833	8.83343	21.8423	400.117	0.719862	0.800753	0.815068	0.435314	0.246188
Zm00001d012910	0.937943	V3-root-rep	1.66584	0.0989345	0.490235	0	0.252777	0.00103967	0.0317467	0.0350015	1.03765	31.4242	0.171332	0	0.048599	0.403849	0
Zm00001d013004	0.945714	V3-root-rep	0.0474525	0.009153	0.427169	0	0.212824	0.716961	0.0184933	0.070491	0.745662	28.1351	0.104824	0.084486	0	0.203983	0.50383
Zm00001d013313	0.924949	V3-root-rep	0	0	2.683	0	0.0819053	0	0	0.959692	3.84244	83.5947	1.31739	0	0.0463323	0.155546	0
Zm00001d013370	0.948712	V3-root-rep	0.076048	0.0621872	0.478992	0.105877	0.206368	1.72185	0	0.044868	2.02859	233.796	1.0213	0.0966377	0.122089	0.025005	0.017257
Zm00001d013753	0.994416	V3-root-rep	0	0	0	0	0	0	0	0	0	4.50448	0.133158	0	0	0.0083695	0
Zm00001d013811	0.967084	V3-root-rep	0.361454	0	0	0.014922	0	0.0641623	0	0.0129255	0.015405	4.65149	0.13603	0.111254	0	0.022668	0.137665
Zm00001d014025	0.903106	V3-root-rep	0.0208505	0.0655223	0.0555197	0.178385	1.20249	0.227647	0	1.26029	0.408697	13.8163	0.259811	0.114959	0.268208	0.619047	0.153098
Zm00001d014099	0.964859	V3-root-rep	0.314733	0	0.110395	0	0	0	0.0144267	0	0	3.12967	0	0	0.356689	0	0
Zm00001d014101	0.987331	V3-root-rep	0.0985463	0	0	0	0	0.0650877	0	0	0.10558	4.24916	0.037362	0	0	0	0
Zm00001d014123	0.968564	V3-root-rep	0	0.00575875	0.0526548	0	0.81524	0	0	0.039471	0.264794	29.4812	0.0680057	0	0	0.66728	0
Zm00001d014134	0.91783	V3-root-rep	0.405158	0.143793	0.761692	0	0.020978	0.0364847	0	1.65531	1.16466	11.7464	0.0633613	0	0	0.0205795	0
Zm00001d014219	0.999942	V3-root-rep	0.0018185	0	0	0	0	0	0	0	0	8.53001	0	0	0	0	0
Zm00001d014603	0.990645	V3-root-rep	0	0.00579525	0.069893	0	0	0	0.122437	0	0	3.22835	0	0	0	0	0
Zm00001d014817	0.97278	V3-root-rep	0	0.00532125	0.007271	0	0	0.20982	0.0224677	0.0309785	3.62753	166.372	0.162747	0	0	0.012723	0
Zm00001d014945	0.909186	V3-root-rep	0.111932	0.0873012	0.100277	0	0.0578427	0.0234473	0.0883243	0.635202	0.605573	61.4617	0.888775	3.4675	0	0.206095	3.58067
Zm00001d015133	0.882693	V3-root-rep	2.36578	0.030209	0.118534	0.680497	0.258551	4.70305	0.0133073	0.246236	5.99301	70.4355	0.618223	0.191269	0.0167323	0.139247	0.201541
Zm00001d015298	0.924993	V3-root-rep	0.785906	0.0200535	0.127283	0.025764	0.270799	0.450186	0	0.064834	0.260933	6.61892	0.228372	0.0477797	0.0200063	0.081037	0.140224
Zm00001d016087	0.897531	V3-root-rep	0.72599	0.24359	0.596154	0	0.243124	1.03043	0.0690103	3.55842	1.84398	51.8724	0.56575	0.258162	0.0411857	0.101453	0.0952895
Zm00001d016120	0.968303	V3-root-rep	0	0	0.491468	0	0.00603867	0.0338417	0	0.206404	0.680701	15.4851	0	0	0	0.102615	0
Zm00001d016121	0.959876	V3-root-rep	0.009355	0	0.121402	0	0.140287	1.17496	0	0.295465	0.199389	20.8848	0.042206	0	0	0.245066	0
Zm00001d016132	0.981723	V3-root-rep	0	0.0079845	0.133684	0	0	0.148024	0.0567063	0.166774	0.030601	18.1714	0.154556	0	0	0.106252	0
Zm00001d016139	0.987092	V3-root-rep	0.18338	0.015821	0.0354648	0	0	0	0	0	0	2.35832	0	0	0	0	0
Zm00001d016151	0.955521	V3-root-rep	0.00461125	0	0.0157567	0	0.048887	1.76424	0.421463	0.026425	0.0333083	122.703	1.50872	0.232106	0.12453	0.127391	0.149257
Zm00001d016177	0.965799	V3-root-rep	0	0.00045875	0	0	0	0	0	0	0	12.6825	0	0	2.45756	0	0.0116835
Zm00001d016189	0.99404	V3-root-rep	0	0	0	0	0	0	0	0	0	9.50241	0.134533	0	0.0725007	0	0
Zm00001d016306	0.933555	V3-root-rep	0.023393	0.017796	0.208738	0	0.0266663	0.0478403	0.101649	0.678744	2.78218	41.4389	0.851706	0.282942	0.145139	0.215982	0.0425745
Zm00001d016558	0.932246	V3-root-rep	0.0719718	0.100182	0.025885	0	0.0716747	0.13354	0.00972967	0.405927	0.0201947	10.2827	0.266884	0.750314	0	0.093316	0.93006
Zm00001d016582	0.972502	V3-root-rep	0.0364865	0.623472	0.0783603	0	0	0	0	0.824494	0.0108637	79.0204	0.136459	0.313289	0	0.08184	0
Zm00001d016692	0.999834	V3-root-rep	0	0.004151	0	0	0	0	0	0	0	4.96052	0	0	0	0	0
Zm00001d016724	0.997617	V3-root-rep	0	0	0	0	0	0	0	0	0	35.3767	0.127387	0	0	0	0
Zm00001d016760	0.94805	V3-root-rep	0.0125605	0.0178285	0.658027	0	0.614266	0.0168433	0.414666	7.50951	0.568825	416.531	0.195844	0	0	0.271445	0
Zm00001d016788	0.927891	V3-root-rep	0.208691	0.797004	0.568531	0	1.35728	0.102675	0	0.499589	0.316996	57.6985	0.736702	0.393604	0.0321177	0.139586	0.225603
Zm00001d016842	0.946013	V3-root-rep	0.01028	0.00415625	0	0	0.0464653	0.478742	0	0.02849	0.009531	3.69597	0	0.297532	0.205116	0.010631	0.24964
Zm00001d017095	0.918961	V3-root-rep	0.031523	0.0261865	1.25165	0.079649	0.297324	0.0178907	0	0.311461	11.137	199.43	0.505797	1.05329	0	0.273162	0.920727
Zm00001d017195	0.861154	V3-root-rep	0.0169077	0.41353	0.55187	0.0119475	1.23569	0.832649	0	4.66617	1.39897	19.4631	0.474322	0.412917	0.003645	0.311493	0.025334
Zm00001d017243	0.983945	V3-root-rep	0	0.030279	0.126746	0	0.100681	0.00321433	0	0	0.0843677	4.95294	0.030048	0	0	0.042963	0
Zm00001d017268	0.985993	V3-root-rep	0	0	0.0317902	0	0	0.00840633	0.175395	0.701681	0	76.1125	0.0919613	0.0168193	0	0.014669	0
Zm00001d017381	0.919426	V3-root-rep	0	0.006402	0.544065	0	0.318309	0.636097	0	3.57823	3.94679	68.3388	0.151268	0.01468	0.143635	0.153941	0.019587
Zm00001d017478	0.881505	V3-root-rep	0.898636	0	0.188978	0	0.157788	2.65084	0	0	0	11.6549	2.38448	0.0997097	0	0.175507	0.614144
Zm00001d017485	0.961918	V3-root-rep	0	0.00444775	0.572051	0	0.136406	0	0.0339913	0.0576285	4.8698	768.482	0.442039	0	0	1.04287	0.0189475
Zm00001d017508	0.979011	V3-root-rep	0.329404	0.511585	2.05478	0	0.0471907	0	0	0	0	1284.88	0.275044	0	0	0	0
Zm00001d017570	0.936483	V3-root-rep	0	0.153834	0.0043895	0.010577	0.0331527	0.153321	0	0.156382	2.39836	41.4296	0.532915	0.587734	0.613296	0.0712495	0.214443
Zm00001d017571	0.982632	V3-root-rep	0	0	0.00024825	0	0	0.002319	0	0.0132755	0.00882667	2.23914	0.0129503	0.197939	0.0109597	0.0077605	0.050373
Zm00001d017821	0.87046	V3-root-rep	0.0950962	0.604341	1.31012	0.505162	0.189205	0.820825	0	2.16786	0.282277	50.3213	3.11949	0.359901	1.5314	0.259022	0.317474
Zm00001d017943	0.855603	V3-root-rep	0.436695	0.0242385	0.007281	1.03279	0.231695	0.141721	0	0	1.18538	6.14622	0.195721	0.763154	0.869951	0.0543815	0.384244
Zm00001d017965	0.878021	V3-root-rep	0.013566	0.0253975	0.260496	0.038141	0.470885	0.024656	0.00806133	0.987614	1.67963	9.42432	0.210223	0.815417	0.0196163	0.103498	1.01321
Zm00001d017991	0.915382	V3-root-rep	0.0264988	0.153931	0.508392	0	1.81051	0	0	0.576312	1.04722	126.952	1.92702	2.13038	0	0.551284	0.360665
Zm00001d018029	0.919533	V3-root-rep	0.0275657	4.06609	0.23026	0	0.715045	0.115089	0	0	0.0621113	18.3139	0.142477	0.44382	0	0.0549275	0.241003
Zm00001d018064	0.975198	V3-root-rep	0	0	0.0074245	0	0	0	0.00607933	0	3.22561	76.4016	0.046656	0	0	0	0.009918
Zm00001d018182	0.909505	V3-root-rep	0.207174	0.0136417	0.509558	0	1.03103	0.0871053	0	0.080795	0.0613323	13.3723	0.296907	1.30376	0	0.058628	0.978483
Zm00001d018185	0.925194	V3-root-rep	0.083897	0.00593	0.239341	0	0.991802	0.0273123	0	0.030382	0.00589833	13.3176	0.560551	0.784088	0	0.070485	0.901065
Zm00001d018195	0.935781	V3-root-rep	0	0.001424	2.27828	0.039583	0.019886	0	0	4.24177	0.0563107	136.476	2.23431	0	0	0.26469	0.060982
Zm00001d018281	0.948984	V3-root-rep	0	0	1.9783	0	0.0275687	0.429928	0.247858	0	1.83129	76.0227	0.312376	0.0404547	0.0225687	0.0062525	0.0245645
Zm00001d018319	0.989382	V3-root-rep	0	0	0.0286383	0	0.168675	0	0	0	0	2.81024	0.0148457	0	0	0	0
Zm00001d018320	0.976559	V3-root-rep	0	0.00763775	0.03098	0	0.303738	0	0.020815	0	0	3.89595	0.183871	0	0	0.028948	0
Zm00001d018324	0.921671	V3-root-rep	0.319648	0.0261935	0.40722	0	0.831955	0.0943237	0	0	0	76.9631	5.31782	0.700826	0	0.231605	1.34883
Zm00001d018422	0.991105	V3-root-rep	0	0.00209775	0.00277625	0	0	0	0	0	0	6.54758	0.0836523	0.0295677	0.000150667	0.0068375	0.139268
Zm00001d018619	0.956679	V3-root-rep	0.5298	0.00372625	0.0370733	0.0013385	0.51129	0.100122	0	0.088327	3.9118	100.115	0.0769807	0	0	0.0771165	0
Zm00001d018621	0.881435	V3-root-rep	1.99367	0.35494	0.571232	0.055637	0.808667	1.52105	0	0.23793	27.2637	525.178	4.07171	0.739778	0	1.65843	0.305615
Zm00001d018712	0.95683	V3-root-rep	0.379887	0.208107	0.318787	0	0	0.137492	0.333129	0.082121	0.125028	11.5196	0.034288	0	0	0.097327	0
Zm00001d018748	0.981161	V3-root-rep	0.00326175	0	0	0	0	1.0161	0	0	0	80.4835	0.171308	0	0.273259	0	0.0580875
Zm00001d018844	0.996414	V3-root-rep	0.0126932	0.0705552	0.010608	0	0	0	0.0247327	0	0	28.294	0.0552593	0	0	0	0
Zm00001d019089	0.858326	V3-root-rep	0.326885	1.32303	4.44865	0.070511	1.90214	2.73902	0.050684	0.286201	2.32742	78.7265	1.46156	0.51536	0.062844	0.0846405	0.567044
Zm00001d019259	0.963448	V3-root-rep	0.109663	0.017353	0.163673	0.191568	0.04073	0.0101577	0	0.232998	0	18.0085	0.550691	0.286739	0	0.064698	0.046972
Zm00001d019364	1	V3-root-rep	0	0	0	0	0	0	0	0	0	47.7679	0	0	0	0	0
Zm00001d020072	0.95823	V3-root-rep	0.031987	0.0871885	0.0894565	0	0.033116	0.026254	0	0.0695705	0.758301	3.72967	0	0.017965	0	0	0
Zm00001d020163	0.992246	V3-root-rep	0	0	0	0	0.0269007	0.0141897	0	0.0555335	0	4.05434	0.0500537	0	0	0.0328965	0
Zm00001d020177	0.983953	V3-root-rep	0	0	0	0	0.327187	0.0119847	0.025463	0	0	3.71066	0.0284627	0	0	0	0
Zm00001d020260	0.942451	V3-root-rep	0.73529	0.0178545	0.6057	0	0.352286	0.522231	0	0.020942	0.617954	316.287	5.61295	0.0841023	0	0.249461	0.1994
Zm00001d020265	0.949238	V3-root-rep	0.0842622	0	0.122367	0	0.015003	0.954245	0.0768877	0.023969	0.470508	18.0899	0.746929	0	0	0.189354	0
Zm00001d020282	0.989521	V3-root-rep	0.0881497	0.0035525	0.034639	0	0.0188097	0	0.0214063	0.100598	0.100361	13.6459	0.0249053	0.015909	0	0	0
Zm00001d020340	0.951996	V3-root-rep	0	0	0	0	0.0751677	0.094012	0	1.20127	0.026143	27.2962	0.027599	0	2.46294	0	0
Zm00001d020383	0.96584	V3-root-rep	0	0	0.0322837	0	0	0	0	7.93084	0	237.962	0.116117	0	0	0.333516	0
Zm00001d020400	0.994493	V3-root-rep	0	0	0.0041495	0.0569895	0.0190873	0	0	0.079543	0.00379433	56.2909	0.144804	0	0	0.018259	0
Zm00001d020401	0.945191	V3-root-rep	0.00637725	0	0.031033	0	0.190905	3.63515	0	0.734247	1.78447	184.361	0.427431	0.164547	0	0.165225	0.026474
Zm00001d020405	0.972168	V3-root-rep	0	0	0	0	0.213366	0	0.0146873	0.113294	0.189101	16.4358	0.263651	0.115779	0	0.0886475	0.217528
Zm00001d020503	1	V3-root-rep	0	0	0	0	0	0	0	0	0	2.02276	0	0	0	0	0
Zm00001d020504	0.995023	V3-root-rep	0	0	0.0258677	0	0	0	0.104878	0	0.000955667	5.11925	0	0	0	0	0
Zm00001d020628	0.917394	V3-root-rep	0.00604025	0.003762	0.286745	0	1.94217	0.053284	0	0.933083	0.637733	29.4403	0.0315473	0.0266007	1.21005	0.593499	0.0926735
Zm00001d020961	0.969907	V3-root-rep	0.031307	0.086918	0.0770005	0	0.318962	0.100561	0	0.31985	0.031111	19.2187	0.280834	0	0	0.161817	0
Zm00001d020982	0.966059	V3-root-rep	0	0.134601	0.6591	0	0.181672	0.0863137	0	0.0715675	0	8.48836	0.0523133	0.024212	0	0.0437985	0
Zm00001d021017	0.95096	V3-root-rep	0.141086	0.0111313	0.261906	0	0.884787	0.0120457	0	0	2.6063	40.7288	0.293741	0	0	0	0
Zm00001d021048	0.968272	V3-root-rep	0	0.875854	0.0129707	0	0	0	0	0	0.0587093	3.82425	0	0	0	0	0
Zm00001d021093	0.929162	V3-root-rep	0.00255825	0.006568	0	0	0.578655	0.754935	0	2.56435	0.0482057	68.7571	1.90325	0	0	1.11682	0.0491585
Zm00001d021095	0.978005	V3-root-rep	0	0	0	0	0.251446	0	0	0	0	7.37889	0	0	0	0.537671	0
Zm00001d021266	0.90051	V3-root-rep	0.0110325	0	0.0318083	0	0.172072	0.637813	0.673446	0.049555	0.0898157	9.6325	0.469703	2.00398	0.0306567	0.119108	0.378787
Zm00001d021321	0.953892	V3-root-rep	0.023962	0.186128	0.67984	0	0.270352	0.012401	0.00107467	0.13271	0.23559	23.4176	0.453377	0	0	0.472277	0
Zm00001d021324	0.942114	V3-root-rep	0.0315402	0.0142225	0.0101395	0	1.07581	0.0295807	0	0.29916	0.0466597	18.247	0.48338	0.0856267	0	1.09767	0.058916
Zm00001d021425	0.978659	V3-root-rep	0.198636	0.0550208	0.0914273	0.0899475	0.0247333	0.0338527	0	0.084998	0.0118197	11.8768	0.0167537	0.0267007	0.0266813	0.004388	0.139313
Zm00001d021677	0.949271	V3-root-rep	0	0.0177808	0.731712	0	0.281104	0.596133	0.0321887	0.170859	4.35306	554.106	1.52485	0.0910537	0.256074	0.102346	0
Zm00001d021683	0.947627	V3-root-rep	0.0297635	0.414366	0.440326	0	0.118384	0.0312833	0	0.922966	0.0118717	17.3159	0.01288	0.0896367	0	0.182601	0.372237
Zm00001d021693	0.960555	V3-root-rep	0.0075345	0	0.0101773	0	0.114391	0	0	0.810535	0	3.30421	0.038078	0	0	0.050326	0
Zm00001d021697	0.971988	V3-root-rep	0.008708	0.00202675	0.004239	0	0.544241	0.00785333	0	0.539742	0.0135843	10.386	0.0413227	0	0	0.0110755	0
Zm00001d021699	0.975522	V3-root-rep	0	0	0.0186832	0	0	0.0324787	0	0.525798	0.53414	24.9866	0.0359463	0	0.0868953	0.101588	0
Zm00001d021700	0.942284	V3-root-rep	0	0	0	0	0.424521	0	0.0312407	0	0.095303	13.8697	2.57872	0	0	0.537999	0
Zm00001d021727	0.950819	V3-root-rep	0.007856	0.218519	0.0687755	0	0.171464	0	0	1.97132	1.48813	38.8042	0.030341	0.0239	0	0.053672	0
Zm00001d021753	0.928791	V3-root-rep	0.136429	0.118935	0.330032	0.714408	0.298974	0.923315	0.00395933	0.041496	0.0102827	7.89779	0.00940467	0.004558	0.0868677	0.0269785	0.020468
Zm00001d021761	0.98033	V3-root-rep	0.0001645	0	0.037898	0	0.0471057	0.0233417	0	0.523295	0.0436393	11.1119	0.0380453	0.021574	0	0.0271935	0.031765
Zm00001d021942	0.926783	V3-root-rep	0.0273445	0.294519	0.266393	0	0	0.017903	0.00952967	0.122455	0.159503	5.71855	0.088511	0.227788	0.571094	0.0225345	0.457122
Zm00001d022002	0.982744	V3-root-rep	0	0.004011	0.0348725	0	0	0	0	0	0	13.7256	0.474531	0	0	0	0.250008
Zm00001d022084	0.926972	V3-root-rep	0.0329375	0.345687	4.16613	0	0	0.669236	0	0.014416	0	63.2102	0	0	4.67528	0.0213285	0
Zm00001d022215	0.993401	V3-root-rep	0	0	0.003181	0	0.0204693	0	0	0.0215055	0	2.88141	0.00351767	0.00546833	0.0229797	0.0500995	0
Zm00001d022262	0.941365	V3-root-rep	0.244084	0.411454	0.804256	0	0.105077	0.132703	0.565645	0	0.171942	82.7815	2.41185	0.213287	0	0.12647	0.117116
Zm00001d022270	0.981853	V3-root-rep	0	0.0346663	0	0	0	0	0	0	0	13.7515	0	0.0332307	0.853311	0	0
Zm00001d022271	0.997772	V3-root-rep	0	0.048855	0	0	0	0	0	0	0	18.7867	0	0.0464677	0	0	0
Zm00001d022279	1	V3-root-rep	0	0	0	0	0	0	0	0	0	9.384	0	0	0	0	0
Zm00001d022280	0.991329	V3-root-rep	0	0	0	0	0	0	0.320867	0	0	59.0128	0.0138837	0	0.227471	0	0
Zm00001d022281	0.999744	V3-root-rep	0	0	0	0	0	0	0.009486	0	0	12.9926	0	0	0	0	0
Zm00001d022282	1	V3-root-rep	0	0	0	0	0	0	0	0	0	9.36925	0	0	0	0	0
Zm00001d022283	0.982153	V3-root-rep	0	0	0	0	0	0	1.90769	0	0.0297903	96.2283	0.0321957	0	0.0153493	0	0
Zm00001d022284	0.999725	V3-root-rep	0	0	0	0	0	0	0.0138523	0	0	34.7565	0	0	0	0	0
Zm00001d022289	0.987729	V3-root-rep	0.0101478	0.0242445	0.063936	0	0	0.0256863	0	0	0.0207947	35.3414	0.0151833	0	0.584391	0	0
Zm00001d022290	0.998279	V3-root-rep	0	0	0	0	0	0.009268	0	0	0.0333683	19.5871	0.03132	0	0	0	0
Zm00001d022453	0.871505	V3-root-rep	0.0271263	0.0093555	5.16091	0.099693	6.58089	0.0341417	0	0.283191	0.958776	103.996	1.70803	0.911561	0	3.10492	0.470456
Zm00001d022457	0.978773	V3-root-rep	0.00552175	0	0.151607	0	0.451423	0.165895	0	0.235986	0.249719	187.522	0.52333	0	0	0.02899	0
Zm00001d022458	0.976574	V3-root-rep	0	0	0.0296187	0	1.95913	0.153379	0	0	0	66.8959	0.106708	0	0.0157923	0	0.009536
Zm00001d022472	0.981189	V3-root-rep	0	0	0	0	0	0	0	0	0	9.39674	0	0.617123	0	0	0.145672
Zm00001d022593	0.994297	V3-root-rep	0.00578075	0.0123287	0.006757	0	0.02588	0	0	0.0703225	0.0509607	8.81786	0.00186467	0	0	0.012633	0
Zm00001d022607	0.885316	V3-root-rep	0.016253	0.022582	0.728098	0.0054445	0.250358	0.290564	0	2.54365	1.34736	10.2396	0.150086	0	0	0.193333	0.462498
Zm00001d022796	0.986393	V3-root-rep	0	0	0.0562262	0	0.174576	0.034636	0.119405	0	0	8.13468	0	0	0	0.0607095	0
Zm00001d022797	0.959169	V3-root-rep	0	0	0.0541905	0	0.0436353	0	1.26658	0.205939	0	7.8523	0.0855647	0	0	0.0654965	0
Zm00001d022799	0.914408	V3-root-rep	0.0880805	0.182954	0.284921	0.0438985	0	0.058577	0.0982497	0.095495	0.163031	3.04278	0.4958	0	0	0.348026	0.0342335
Zm00001d023280	0.992817	V3-root-rep	0	0	0.0117473	0	0	0.00250367	0	0.121013	0.0672503	382.688	0.143518	0	0	0.036928	0.264252
Zm00001d023346	0.876639	V3-root-rep	0.232147	0.825774	1.73305	0	0.275455	0.652598	0	0	1.32263	81.2276	1.80259	2.91671	1.84932	0.0786565	0.998379
Zm00001d023348	0.891893	V3-root-rep	0.222085	0.776148	1.56209	0.001457	0.145117	0.508289	0	0.0342	2.90524	170.233	2.08292	2.30645	1.76189	0.0803185	1.03262
Zm00001d023392	0.970851	V3-root-rep	0	0	0.00804225	0	0.0115343	0.0281873	0	0	0	3.10692	0.029106	0	0.637869	0.007157	0
Zm00001d023399	0.986458	V3-root-rep	0.101873	0.00499875	0.0065205	0	0	0.0571667	0	0	0	19.8382	0.509276	0	0	0	0
Zm00001d023413	0.887496	V3-root-rep	0	0.252359	0.145857	0	0	10.1113	5.36975	0	0.12897	183.807	12.7618	0.0476667	0	0.051212	1.13886
Zm00001d024170	0.918864	V3-root-rep	0.337915	0.322296	0.745848	0.0404505	0.112571	0.20859	0.021946	0.181659	0.223948	5.55681	0.0977277	0.105908	0.0517923	0.022299	0.0155285
Zm00001d024178	0.996206	V3-root-rep	0.0374265	0	0	0	0.0198133	0.0155933	0	0	0.0178183	16.874	0.054194	0	0.010945	0	0
Zm00001d024277	0.962935	V3-root-rep	0	0.0419245	0.58798	0.0083445	0.185988	0	0	0.340245	0	7.92883	0.0439727	0.0191947	0.0353687	0.066068	0
Zm00001d024455	0.852873	V3-root-rep	0.0039185	0.00660125	0.0611423	0.712572	0.157508	0.0792317	0.00344	0.492982	0.826034	7.43462	1.70911	0.027952	0.53774	1.84595	0.056598
Zm00001d024489	0.965047	V3-root-rep	0.052753	0.0058265	0.0791695	0	0.414943	0.746606	0	0.0196135	0.137517	10.8032	0.0109393	0.00433533	0	0.0062595	0
Zm00001d024680	0.972736	V3-root-rep	0.584108	0.0511523	0.0217915	0	0	0	0	0	0	5.31329	0.187534	0	0	0	0
Zm00001d024726	0.925637	V3-root-rep	0.276604	0.044118	0.0575493	0	0.179839	2.37313	0	0.086088	2.09854	34.4407	0.291204	0.611656	0	0.011047	0.033099
Zm00001d024738	0.999399	V3-root-rep	0	0	0.00908925	0	0	0	0	0.012372	0	11.6649	0	0	0	0	0
Zm00001d024740	1	V3-root-rep	0	0	0	0	0	0	0	0	0	3.5141	0	0	0	0	0
Zm00001d024745	0.99203	V3-root-rep	0	0	0.0237255	0	0.0649813	0.001859	0	0.0057815	0.228861	94.0315	0.0735747	0	0.0884467	0.053683	0
Zm00001d024749	0.994652	V3-root-rep	0	0	0.006183	0	0.114368	0	0	0	0.014521	38.338	0.117044	0	0	0.036006	0
Zm00001d024750	0.990805	V3-root-rep	0	0	0.0101642	0	0.089491	0.00328067	0	0	0.402642	127.4	0.142482	0	0	0.0558425	0
Zm00001d024751	0.988981	V3-root-rep	0	0	0.0211418	0	0.0639657	0.00183	0	0.005691	0.790669	209.985	0.0759587	0	0.0146083	0.067037	0
Zm00001d024752	0.943911	V3-root-rep	0	0	0.553538	0	2.90839	0.108014	0.016	0.52123	1.07902	517.378	2.24697	0	0.010797	0.908521	0
Zm00001d024772	0.908965	V3-root-rep	0.611398	0.0827907	0.243132	0.152179	0.494411	1.49957	0	0	0.573433	37.8615	1.92418	0	0.651765	0.267089	0.180582
Zm00001d024850	0.932709	V3-root-rep	0	0	0.0033975	0	0.0764187	0.162028	0	0.014794	0.0749347	7.02058	1.50484	0	0	0.286845	0.611007
Zm00001d024851	0.926784	V3-root-rep	0	0	0.0048875	0	0.0717143	0.229827	0	0.0150695	0.175218	12.9864	2.59248	0	0	0.360571	0.934648
Zm00001d024865	0.996297	V3-root-rep	0	0	0	0	0.0514103	0	0	0.0683945	0	18.6279	0	0	0	0.0387735	0
Zm00001d024891	0.988352	V3-root-rep	0.0497983	0	0	0.03302	0.286185	0.003375	0	0.0153415	0	31.3535	0.164417	0	0	0.065404	0
Zm00001d024943	0.990061	V3-root-rep	0	0	0	0	0.0361733	0.0182807	0	0	0.0177793	11.1041	0.054026	0	0.057534	0.181927	0
Zm00001d024981	0.995685	V3-root-rep	0.0436223	0	0	0	0	0.0292627	0	0	0	4.95401	0.036891	0	0	0	0
Zm00001d024995	0.991828	V3-root-rep	0	0.004091	0.0577773	0	0	0	0	0	0.202823	7.50562	0	0	0	0	0
Zm00001d025005	0.942632	V3-root-rep	1.27795	0	0.142033	0.031579	0.0477907	0.0168673	0	0	0.759212	75.2911	2.5025	0	0	0.756524	0.050263
Zm00001d025145	0.983675	V3-root-rep	0.0170042	0	0	0	0.455558	0	0	0	0.022544	5.13366	0	0	0	0	0
Zm00001d025146	0.995507	V3-root-rep	0	0	0.0785773	0	0	0	0	0	0.046649	5.8726	0	0	0	0	0
Zm00001d025148	0.963474	V3-root-rep	0.0902567	0.0309917	0.0108445	0	0.0544837	1.16424	0	0	0.0416823	7.11124	0.0797453	0	0	0	0
Zm00001d025205	0.959209	V3-root-rep	0.0312095	0	0.0892737	0	0.0218567	0	0.273052	0.625869	0	7.44307	0	0	0.37263	0.036899	0
Zm00001d025298	0.973863	V3-root-rep	0.148009	0.00300725	0	0	0.0410797	0.0212293	0	0	0	6.31161	0.328278	0.0867073	0	0.010026	0.160296
Zm00001d025547	0.965959	V3-root-rep	0	0	0	0.376917	0.032188	0.07597	0.0289027	0	0.56123	9.21504	0.0619047	0.104811	0	0.016613	0.0330855
Zm00001d025922	0.918219	V3-root-rep	0.007405	0.0242715	0.214242	0	1.21347	0.071067	0	6.21318	3.39026	75.0497	0.0620517	0	0	0.426136	0
Zm00001d025949	0.993569	V3-root-rep	0.00402475	0.0107203	0.0136685	0	0	0	0.0552203	0	0	7.89621	0	0	0.0792647	0.039237	0
Zm00001d026083	0.967591	V3-root-rep	0.0539338	0.228018	0.071107	0	0	0.023966	0	0	0.0936957	7.90387	0.46584	0	0.0726523	0.07935	0.0235325
Zm00001d026102	0.997982	V3-root-rep	0	0	0.020717	0	0	0	0.037248	0	0	13.0019	0.006831	0.004491	0.006229	0	0
Zm00001d026162	0.916836	V3-root-rep	0.605591	1.1053	21.4133	0.12541	0.967701	0.879313	0	0.028478	0	549.772	2.61248	0	0	0.166167	0.137156
Zm00001d026177	0.964086	V3-root-rep	0.190617	2.04098	0.884643	0	0.417834	0	0.0460233	0.063234	0.079038	711.765	1.22408	0.0199987	0	0.0323665	0
Zm00001d026197	0.989149	V3-root-rep	0.0001795	0	0.131636	0	0	0	0	0.05154	0	2.14583	0	0	0	0	0
Zm00001d026251	1	V3-root-rep	0	0	0	0	0	0	0	0	0	18.5521	0	0	0	0	0
Zm00001d026509	0.906424	V3-root-rep	0.0444722	0.108105	0.091677	0	1.0876	0	1.08915	0	0.082859	4.41003	0.247505	0	0	0.2267	0
Zm00001d026605	0.996854	V3-root-rep	0	0	0	0	0	0	0	0	0.01452	4.22135	0	0	0.016737	0	0.0426545
Zm00001d026657	0.904212	V3-root-rep	0.018138	0.021395	0.319838	0	0.00651733	3.88039	0	0.737972	1.95871	177.327	6.8962	0.842848	0	0.168457	0.772161
Zm00001d027161	0.905869	V3-root-rep	0.45356	2.40224	0.81496	0	0.0906853	0.148881	1.07589	0	0.068271	25.2118	0.807766	0	0.208321	0.27899	0.062276
Zm00001d027285	0.989302	V3-root-rep	0.253099	0	0	0.000459	0.0195453	0	0	0	0	7.38929	0.0115603	0	0	0	0.0635595
Zm00001d027305	0.999654	V3-root-rep	0	0	0	0	0	0	0	0	0.0158283	24.5966	0	0	0	0	0
Zm00001d027636	0.885831	V3-root-rep	0.618592	0.490173	1.07444	0.0331495	0.220479	0.0781887	1.4302	0.480757	0.158771	18.0814	0.189647	1.08005	0	0.033241	0.53604
Zm00001d027642	0.969712	V3-root-rep	0.60986	0	0.0651537	0	0	0	0	0	0	2.82288	0.0297963	0	0	0	0
Zm00001d027643	0.971887	V3-root-rep	0.602108	0	0	0	0	0.0109773	0	0	0	4.2339	0.0251457	0.0701487	0	0	0.0795885
Zm00001d027700	0.981566	V3-root-rep	2.20585	0.0128018	0.00463975	0	0.0213613	0	0	0	0	212.881	0.0466827	0.0893957	0.0201503	0.01645	0.0137895
Zm00001d027717	0.977425	V3-root-rep	0.434057	0	0.0392982	0	0.162644	0.013572	0	0	0	35.7995	0.700142	0	0	0.0466465	0
Zm00001d027946	0.969468	V3-root-rep	0	0	0.196857	0	0.117795	0	0	1.02401	0.0325483	23.4701	0.200778	0	0	0.168382	0
Zm00001d027947	0.97086	V3-root-rep	0.0073215	0	0.0139895	0	0.15431	0	1.10995	0.0431365	0.507751	290.236	0.965284	0	0	0.316465	0
Zm00001d027948	0.996378	V3-root-rep	0	0	0.00818025	0	0.0583603	0.0217807	0	0.017083	0.018382	38.2138	0.0315067	0	0	0.0340445	0
Zm00001d027949	0.948379	V3-root-rep	0.00253875	0	0.026283	0	0.676863	0.0500363	0.98318	0.0929225	0.309857	284.485	5.65582	0	0	0.738593	0
Zm00001d027978	0.980347	V3-root-rep	0.00883375	0.018064	0	0.0179515	0.0887007	0	0.011804	0.129234	0	6.85785	0	0.10055	0	0.0202725	0.207525
Zm00001d027983	0.891686	V3-root-rep	1.15159	0.016416	0.374902	0	0.107733	0.030296	0.0256227	0	0	6.05587	0.667217	0.634472	0	0.088278	0.854133
Zm00001d028051	0.999121	V3-root-rep	0	0	0	0	0.0178293	0	0	0	0	3.20706	0	0	0	0	0
Zm00001d028103	0.948675	V3-root-rep	0.0922402	0.0337822	0.46976	0.005868	0.694963	0.0379223	0	0	1.05625	25.8969	0.0767963	0.0359863	0.18207	0.241348	0.0773405
Zm00001d028167	0.918027	V3-root-rep	0.014254	0.021745	1.92324	0	2.23732	0.065634	0	3.58114	5.60517	464.349	1.16836	0	0.268399	0.27129	0.042254
Zm00001d028266	0.990129	V3-root-rep	0.00716325	0.0043325	0.0328408	0.0389525	0	0.0115887	0.0794717	0	0	6.53286	0	0	0	0.0703875	0.0419165
Zm00001d028314	0.980279	V3-root-rep	0.00695225	0	0	0	0.022912	0.0247113	0	0.1789	0	3.13803	0.132547	0.0135343	0	0.0180665	0.01787
Zm00001d028816	0.911801	V3-root-rep	1.47242	0.163269	1.81644	0	0.0766487	0	0	8.87281	1.56172	119.221	0.191042	0.0307027	0	0.288175	0.061067
Zm00001d028862	0.917121	V3-root-rep	0	0	1.11529	0	0.862949	0.0203707	0	0	0.204998	6.66141	0.201849	0.0334513	0.49046	0.183822	0
Zm00001d028870	0.932513	V3-root-rep	0.0202455	0.0811552	1.15381	0.049302	0.184514	0.0600993	0	0.140273	0.772316	29.1415	0.106933	0.478852	0.0487027	0.171964	0.962379
Zm00001d028874	0.981972	V3-root-rep	0.65816	0	0	0	0	0.0298207	0	0	0	12.633	0.053819	0.025844	0	0	0.0474315
Zm00001d028879	0.960701	V3-root-rep	0.211408	0	2.52475	0	0	0	0	0	0	17.6674	0.171955	0	0	0	0
Zm00001d028887	0.99687	V3-root-rep	0	0	0	0	0	0	0	0.0234165	0.021431	1015.83	0.289946	0	0	0.004456	0
Zm00001d028888	0.996904	V3-root-rep	0	0	0	0	0	0	0	0.010547	0.007879	959.798	0.316387	0	0	0.004456	0
Zm00001d028930	0.854171	V3-root-rep	1.16011	0.595941	0.115907	0.0341465	1.65002	2.27288	0	0.271645	5.14414	135.288	1.28918	2.61503	1.5105	0.102015	2.69205
Zm00001d029119	0.997826	V3-root-rep	0	0	0	0	0	0	0	0	0	10.6156	0	0	0	0	0.07749
Zm00001d029172	0.953152	V3-root-rep	0.696251	0.0238828	0.248819	0.04003	0.295697	0.205376	0	0.0369085	0.00199533	16.0547	0.263241	0.117394	0	0.243744	0
Zm00001d029247	0.946498	V3-root-rep	0	0.153365	0.0570065	0	0	0	0	0.336685	0.461037	2.2789	0	0	0.0222483	0	0
Zm00001d029274	0.997392	V3-root-rep	0	0	0.020529	0	0.0460197	0	0	0	0.018959	651.159	0.164714	0	0	0	0
Zm00001d029275	0.977435	V3-root-rep	0	0	0	0	0	0	0	0	3.75555	170.326	0.0677763	0	0	0	0
Zm00001d029279	0.965153	V3-root-rep	0	0	0	0	0	0.0139093	0	0.014854	4.98868	180.532	0.117656	0	0.836617	0	0
Zm00001d029280	0.989652	V3-root-rep	0	0	0	0	0	0	0.0113023	0.0155115	0.880529	125.315	0.0437327	0	0	0	0
Zm00001d029357	0.974749	V3-root-rep	0	0.70736	0.0876912	0	0	0.0591647	0	0.01201	0	8.24602	0.038509	0	0.0582263	0.003483	0
Zm00001d029358	0.974911	V3-root-rep	0	0.536692	0.032265	0	0	0.0407997	0.0229303	0	0	6.65412	0.185034	0	0	0.0212625	0
Zm00001d029387	0.944175	V3-root-rep	0	0	0	0.0177785	2.33372	0.034768	0	1.60754	0.28363	675.165	2.44215	0	0	3.02616	0
Zm00001d029468	0.886222	V3-root-rep	0.286181	0.0238955	3.66071	0.028371	1.22138	1.07757	0	0.142759	4.36466	152.966	0.330089	5.0835	0.0204797	0.077138	0.920323
Zm00001d029581	0.973662	V3-root-rep	0.0189185	0	0.00466825	0.08701	0	0.118961	0	0.0163015	0	3.36989	0.155776	0	0.0256343	0.072121	0.071076
Zm00001d029584	0.995917	V3-root-rep	0	0	0	0	0	0.229943	0	0	0	71.8753	0.0389533	0	0	0	0
Zm00001d029585	0.975497	V3-root-rep	0.150357	0	0	0	0	0	0.0799377	0	0	4.88951	0.412474	0	0	0.0470175	0
Zm00001d029586	0.993221	V3-root-rep	0	0	0	0	0	0.0118693	0	0	0.0405397	18.7107	0.260359	0	0	0	0
Zm00001d029587	0.998906	V3-root-rep	0	0	0.00622075	0	0	0.01981	0	0	0.02008	53.9275	0.0157923	0	0	0	0
Zm00001d029589	0.998279	V3-root-rep	0	0	0	0.031467	0	0.0184217	0	0	0	6.71525	0	0	0	0	0
Zm00001d029699	0.886139	V3-root-rep	0.633286	1.53055	0.34038	0.337193	0.333155	2.04333	0.0277287	1.73045	1.24921	73.0961	0.673058	0.516912	0	0.17184	0.694921
Zm00001d029702	1	V3-root-rep	0	0	0	0	0	0	0	0	0	4.85584	0	0	0	0	0
Zm00001d029776	0.955964	V3-root-rep	0.00882525	0	0	0	0.16416	0	0	0.016362	0	6.34185	0.0723393	0	0.11472	1.39549	0
Zm00001d029816	0.919969	V3-root-rep	0	0.00431375	0	1.20569	0	0	0.629886	0	0.0289133	7.5464	1.08698	0.063815	0	0.073702	0.249621
Zm00001d029859	0.868447	V3-root-rep	0.151069	0.150375	5.15115	0	0.454969	3.10262	0	0.154212	15.6565	2277.89	180.429	0	0	6.35257	0.225297
Zm00001d029907	0.973012	V3-root-rep	0	0	0.0651147	0	0.163148	0	0.200343	0	0.0130877	3.97025	0.181005	0	0	0.030109	0
Zm00001d030002	0.928998	V3-root-rep	0.00652	0.187998	0.006798	0	0.161536	0	0.0109893	0.142556	0	2.70203	0.606814	0	0.0632817	0.099027	0.211111
Zm00001d030177	0.990747	V3-root-rep	0	0	0	0	0	0.0152187	0	0	0.077591	5.11184	0.131179	0	0.02163	0	0
Zm00001d030180	0.98215	V3-root-rep	0.004903	0.0302195	0.111421	0	0	0.32146	0	0	0	10.3791	0.0373837	0	0.164134	0	0
Zm00001d030199	0.957289	V3-root-rep	0	0.014179	0.285345	0	1.77382	4.83922	0	0	0.0190237	241.514	0.187019	0	0.025082	0.0185495	0
Zm00001d030391	0.992206	V3-root-rep	0	0.25114	0.00570725	0	0.0407977	0	0	0	0	15.4863	0.0367127	0	0	0	0
Zm00001d030513	0.983211	V3-root-rep	0	0	0	0	0.0759253	0	0	0	0	3.26624	0.100218	0	0	0.188033	0
Zm00001d030682	0.954358	V3-root-rep	0.00730925	0	1.10994	0	0.077257	0.006555	0	0.165137	0	4.5431	0.01423	0	0.0634307	0	0.0314345
Zm00001d030877	0.992995	V3-root-rep	0	0.0050345	0	0	0.0371353	0	0	0	0	3.71512	0.0996307	0	0	0.015759	0
Zm00001d030938	0.953811	V3-root-rep	0.0111077	0.0268043	0.104335	0	0	0.00591033	0.031093	0	0	11.171	0.222033	1.31069	0	0.12233	0.335458
Zm00001d030997	0.958551	V3-root-rep	0.0046025	0.015416	0	0	0	0.013718	0	0	0	3.12955	0	0.562209	0.299167	0	0.085026
Zm00001d031077	0.909444	V3-root-rep	0.00786125	0.185239	0.0231948	0.0383905	0.169445	0.0665147	0	0	0.0347593	3.22812	0.046456	0.697835	0.660479	0.038146	0.239933
Zm00001d031078	0.978463	V3-root-rep	0.239621	0.00774375	0.001322	0	0	0	0	0.0335075	0.411089	7.27425	0.0100507	0.0161063	0.00515933	0.0028325	0.002034
Zm00001d031510	0.97674	V3-root-rep	0.281758	0	0.014408	0.122527	0	0	0.0399997	0.012476	0.024452	107.504	1.56049	0	0	0.0474015	0.089596
Zm00001d031771	0.980656	V3-root-rep	0.12497	0	0	0.001144	0	0.0137337	0.037285	0	0.186669	3.60251	0.0125157	0	0	0.062566	0
Zm00001d031772	0.986275	V3-root-rep	0.0744038	0	0	0	0	0	0.0119017	0	0.210143	4.84533	0.00425433	0	0	0.062566	0
Zm00001d031779	0.983303	V3-root-rep	0.0114512	0.0107577	0.021436	0	0.139969	0.0164027	0.00761767	0.0960295	0.0196027	41.4217	0.065267	0.080601	0.123868	0.289356	0.0566835
Zm00001d031785	0.93752	V3-root-rep	0.070343	0.6686	0.453897	0	0.269077	0.188759	0	0.432852	0.0116683	13.3298	0.273665	0.201513	0	0.0491285	0.126029
Zm00001d031811	0.959454	V3-root-rep	0.0105243	0.00398425	0.849232	0	0	0	0.0327873	0.707433	1.14242	35.7576	0.041655	0	0.0254633	0.0116085	0.010141
Zm00001d031815	0.965748	V3-root-rep	0	0	0.737834	0	0.0844777	0.00461467	0	0.0288615	0.23254	8.14544	0.022612	0	0.0555063	0.115244	0
Zm00001d031877	0.998055	V3-root-rep	0	0	0	0	0	0	0	0.015682	0.0406893	13.9438	0.0183793	0	0	0	0
Zm00001d031887	0.989584	V3-root-rep	0.072801	0.167497	0.001038	0	0	0.0230413	0	0	0	5.08858	0	0	0	0.014566	0
Zm00001d031895	0.996581	V3-root-rep	0	0	0	0	0	0.0268683	0	0	0	3.09292	0	0.0243177	0	0	0.0170535
Zm00001d031909	0.988919	V3-root-rep	0.121955	0	0	0	0	0.186157	0	0.259788	0	283.126	0.329711	0.0150673	0.0616037	0	0
Zm00001d032083	0.998635	V3-root-rep	0	0	0	0	0	0	0	0	0	84.7445	0.0366527	0	0.027355	0.0223535	0
Zm00001d032287	0.91426	V3-root-rep	0.122569	0.0235792	0.636375	0	2.08368	13.4244	0	0.050216	0.238465	458.816	3.41529	0.090306	0	0.719226	0.744476
Zm00001d032408	0.940566	V3-root-rep	0.003093	0.557168	0.374499	0.0299255	1.54076	0.152058	0	0.404346	0.0578353	45.1451	0.288193	0.107128	0.0368847	0.319319	0.292603
Zm00001d032447	0.924959	V3-root-rep	0.094485	0	0.0384615	0.314877	0.727528	0	0	0.616802	0.612749	8.98083	0.136043	0	0	0.40945	0.040199
Zm00001d032563	0.915651	V3-root-rep	1.76955	0.0120562	0.340163	0.0159145	0.7647	0.308453	0.0139897	0	0.818496	97.3905	1.05012	2.33905	0	0.0269505	0.975558
Zm00001d032753	0.944748	V3-root-rep	0.0719993	0	0	0	0.0360823	0.00810833	0	0.063223	1.80168	10.7391	0.034217	0.875263	0.002843	0.0359645	0
Zm00001d032821	0.986811	V3-root-rep	0.440397	0.0118175	0.0178695	0	0	0.701051	0	0	0.0337077	299.718	0.0995083	0	0	0	0
Zm00001d032822	0.930129	V3-root-rep	24.8085	0	0	0	0.038733	1.27287	0	0.0450425	0.110184	332.514	0.773642	0.558573	0	0	0.503582
Zm00001d032858	0.999177	V3-root-rep	0	0	0.00493275	0	0	0	0	0.0068515	0	7.02631	0	0	0.012329	0	0
Zm00001d032876	0.998165	V3-root-rep	0	0.00960975	0	0	0	0	0	0	0	9.04248	0	0	0	0.020794	0.029552
Zm00001d032881	0.99915	V3-root-rep	0	0	0	0	0	0.0118853	0	0	0.0266917	23.6981	0	0	0	0	0
Zm00001d032882	0.999578	V3-root-rep	0	0	0	0	0	0	0	0	0	51.8645	0.0237313	0	0	0	0
Zm00001d032883	0.992203	V3-root-rep	0	0	0	0	0	0	0	0	0	22.3723	0	0	0.410613	0	0
Zm00001d032884	1	V3-root-rep	0	0	0	0	0	0	0	0	0	22.4794	0	0	0	0	0
Zm00001d032885	1	V3-root-rep	0	0	0	0	0	0	0	0	0	12.4645	0	0	0	0	0
Zm00001d032886	0.999496	V3-root-rep	0	0	0	0	0	0	0.024024	0	0	27.9272	0	0	0	0	0
Zm00001d032888	0.981346	V3-root-rep	0	0.0051175	0.062346	0	0.546183	0	0	0	0.0229347	24.1323	0.142084	0.0856533	0	0.058524	0.0471335
Zm00001d032909	0.99793	V3-root-rep	0	0	0	0	0	0	0	0.011344	0.0109313	11.2423	0.0517333	0	0	0	0
Zm00001d032911	0.998016	V3-root-rep	0	0	0	0	0	0.036767	0	0	0.0202167	62.7907	0.0611207	0	0	0	0
Zm00001d033029	0.999291	V3-root-rep	0	0	0	0	0	0	0.00943033	0	0	23.3038	0	0	0.0225203	0	0
Zm00001d033208	0.976745	V3-root-rep	0.0121955	0.035782	0.146971	0.0040835	0	0.074115	0	0	0	2.13984	0.01603	0.053193	0	0	0.045814
Zm00001d033279	0.920463	V3-root-rep	0	0	0.0513625	0	6.8842	0	0	0.0976245	0	423.878	11.8839	0	0	6.20438	0
Zm00001d033284	0.879321	V3-root-rep	0.0794017	1.22517	0.254637	1.26531	0.301733	0.1814	0	0.319001	0.057098	11.5885	0.708619	0	1.55881	0.127871	0
Zm00001d033286	0.981137	V3-root-rep	0.0036015	0	0.0008355	0	0	2.01756	0.00776633	0	0.0458307	89.1302	0.0103883	0.00826133	0	0	0.008767
Zm00001d033412	0.973422	V3-root-rep	0.0049665	0	0	0.051228	0	0.0294103	0	0	0	12.469	0.047384	0	1.22156	0	0.039946
Zm00001d033462	1	V3-root-rep	0	0	0	0	0	0	0	0	0	1.37849	0	0	0	0	0
Zm00001d033482	0.929225	V3-root-rep	0.047389	0.00344425	0.014187	0.0009595	0.812342	0	0.036637	0.681668	0.11319	4.70837	0.292978	0.0211363	0	0.12611	0.006976
Zm00001d033583	0.997357	V3-root-rep	0.0412513	0	0	0	0	0	0.032371	0	0	6.05537	0	0	0	0	0
Zm00001d033595	0.868424	V3-root-rep	0.107614	0.00703325	0.056666	0.41327	1.38784	0.122902	0	0.622517	0.983362	42.5156	3.57508	4.19871	0.157718	0.181319	1.232
Zm00001d033848	0.887638	V3-root-rep	0.169221	0.215978	5.59141	0.249175	3.2597	0.206251	0.0118957	0.154948	4.48053	113.984	1.60303	0.025152	0.442262	0.135086	0.036116
Zm00001d034128	0.9916	V3-root-rep	0.0188505	0.023358	0.142293	0	0.100815	0.00222967	0	0	0.002573	41.1906	0	0.0394573	0	0.074102	0.0557465
Zm00001d034207	0.980222	V3-root-rep	0.879467	0	0	0	0	0.079248	0	0.0547575	0.0304193	16.3754	0	0	0	0	0
Zm00001d034382	0.968775	V3-root-rep	0	0.0185023	0.164597	0	0.0175007	0.080522	0.016724	0.0103655	5.25483	256.745	0.34012	0	0	0.0085425	0
Zm00001d034427	0.867142	V3-root-rep	0.232954	0.0227605	0.162936	0.004421	32.7758	0.396659	0	1.70618	15.7149	764.776	25.3168	0.0825933	0.0127853	1.21114	0.154196
Zm00001d034731	0.919805	V3-root-rep	0.10329	0	0	0.038245	0.0193313	0.0868527	0	0.03371	0.57512	2.81627	0.347738	0.15567	0	0.020269	0.369878
Zm00001d034869	0.953535	V3-root-rep	0.025278	0.008475	0	0.617058	0	0	0	0.0355345	0	2.7672	0.265763	0	0.0293993	0	0.050445
Zm00001d035021	0.99583	V3-root-rep	0.0120093	0	0	0	0	0	0	0.111435	0	15.0725	0.0282483	0	0	0.016807	0
Zm00001d035055	0.986665	V3-root-rep	0	0	0.00919725	0	0.458098	0	0	0.101961	0	94.6907	0.0449727	0	0	0.382844	0
Zm00001d035101	1	V3-root-rep	0	0	0	0	0	0	0	0	0	2.01351	0	0	0	0	0
Zm00001d035102	1	V3-root-rep	0	0	0	0	0	0	0	0	0	1.56063	0	0	0	0	0
Zm00001d035108	0.994298	V3-root-rep	0	0	0	0.0026705	0	0	0	0	0	4.31123	0.139557	0	0	0	0
Zm00001d035109	0.996727	V3-root-rep	0	0	0	0	0	0	0	0	0	2.28437	0.0560063	0	0	0	0
Zm00001d035111	1	V3-root-rep	0	0	0	0	0	0	0	0	0	1.99984	0	0	0	0	0
Zm00001d035112	0.997239	V3-root-rep	0	0	0.0212043	0	0	0	0	0	0.0596943	6.71228	0	0	0	0	0
Zm00001d035125	0.982724	V3-root-rep	0.00802225	0.0033085	0.030786	0	0.0672603	0.0216593	0.00926	0.0555275	0.134263	3.11421	0	0	0.0120967	0.0127785	0
Zm00001d036357	0.992046	V3-root-rep	0.00407375	0	0.0139495	0	0	0	0	0.0897495	0.0825163	4.18014	0	0	0	0	0
Zm00001d036392	0.967732	V3-root-rep	0.0502367	0.239379	0.161404	0	0	0	0	0.0883635	0.069898	3.20943	0.055633	0	0	0.030124	0
Zm00001d036436	0.997622	V3-root-rep	0	0	0.0738173	0	0	0	0	0	0	7.48991	0	0	0	0	0
Zm00001d036792	0.943098	V3-root-rep	0	0	0	0	0.121831	0.136468	0	0.38634	0.818571	4.08763	0.0652627	0	0	0.0673125	0
Zm00001d036835	0.89875	V3-root-rep	0	0.00545225	0.110796	0.121778	1.97006	8.1174	0	0.0271495	0.559979	365.878	14.4976	0	0.127613	1.53423	0.793241
Zm00001d037182	0.959639	V3-root-rep	0	0.040281	0.0649118	0	0.214253	0.0452727	0	0.873837	0.47082	89.8754	0.186062	0	1.66444	0.043779	0
Zm00001d037249	0.964484	V3-root-rep	0.582252	0.140758	0.192119	0.0132575	0	0	0	0	0	6.48684	0	0.147914	0	0	0.0871815
Zm00001d037250	0.995419	V3-root-rep	0.034394	0	0.0237928	0	0	0	0	0	0	11.3768	0	0	0	0.0031455	0.106145
Zm00001d037280	0.974874	V3-root-rep	0	0	0.109229	0	0	0	0.547626	0	0	4.31664	0.0484847	0	0	0	0
Zm00001d037281	0.950819	V3-root-rep	0	0.032158	1.25455	0	0	0.039888	0	0.120045	0.283205	8.18088	0.26836	0	0	0.0433055	0
Zm00001d037298	0.985328	V3-root-rep	0	0.022024	0.141524	0	0.025503	0	0.013237	0	0	4.37116	0.054511	0	0	0.104871	0
Zm00001d037935	0.873114	V3-root-rep	0.16377	0.0506535	0.915414	0.748283	0	0.090861	0.168875	0.459024	0.820319	13.5557	0.0414673	1.53748	0.0644673	0.0726985	1.78237
Zm00001d038069	0.997932	V3-root-rep	0	0.0103857	0	0	0.018448	0.001363	0	0	0	17.582	0	0	0	0.0561645	0
Zm00001d038070	0.98411	V3-root-rep	0	0.0424353	0.354229	0	0	0.0126817	0	0	0.727321	110.619	0.12802	0	0	0.0247895	0
Zm00001d038185	0.915415	V3-root-rep	0.171052	0.0587413	0.422657	0.005113	0.188996	0.170086	0	0.036869	0.652446	6.52944	1.2388	0	0	0.079076	0.069699
Zm00001d038296	0.888654	V3-root-rep	0.253696	0	0.0089575	0.0531965	0.0500027	0.375738	1.95747	0.088267	0.381246	17.0572	1.72697	0.916901	0	0.0903585	0.86574
Zm00001d038518	0.976162	V3-root-rep	0	0	0	0	0.136817	0	0	0.015408	0.3934	3.3355	0	0	0	0.014373	0
Zm00001d038554	0.947145	V3-root-rep	0.0545875	0.008827	0.0391948	0	0.441095	0.0119007	0	0.0398215	0	4.8757	0.269896	0	0	0.693585	0.0283125
Zm00001d038598	0.935502	V3-root-rep	0.119877	2.35343	0.128277	0	0	0.078833	0	0	0.0241063	102.739	5.42097	0.21108	0	0.0406375	0.745425
Zm00001d038707	0.96653	V3-root-rep	0.0262612	0.0188822	0.182464	0	0.104783	0	0.00917967	0.628409	0.061868	8.34774	0.186589	0	0	0.007647	0
Zm00001d038708	0.921516	V3-root-rep	0.02673	0.0501528	0.531416	0	0.229126	0.0138367	0	0.987229	0.074472	5.48023	0.075326	0.095465	0	0.073613	0.402689
Zm00001d038748	0.989177	V3-root-rep	0	0.0394002	0	0	0	0.035098	0	0	0	5.44388	0.23189	0	0	0.0006245	0
Zm00001d038831	0.940011	V3-root-rep	0.0920248	0.00103875	0.00221825	0.0705115	0.162123	0.0113407	0.01652	2.50717	0.042689	14.7044	0.254186	0.0225973	0.132166	0.324769	0.025053
Zm00001d038997	0.944533	V3-root-rep	0.0243705	0.0116055	0.01952	0.101243	0.519459	0.189573	0.0474867	0	0.0457953	28.0019	1.73862	0	0	0.877748	0.153556
Zm00001d039032	0.903746	V3-root-rep	0.082165	0.0182453	0.043682	0	2.10944	0.0298553	0	1.16873	0.171202	8.72866	0.0897337	0	0.619676	0.299281	0
Zm00001d039150	0.922685	V3-root-rep	0	0.00271975	0.06665	0	0.076756	0.500352	0.0133773	0.0346405	0.786855	65.8711	1.17625	3.51633	0.291879	0.0550215	1.18029
Zm00001d039238	0.9927	V3-root-rep	0	0	0	0	0	0.0335687	0	0	0	14.795	0.100326	0.133719	0	0.028294	0
Zm00001d039295	0.908088	V3-root-rep	0.39069	0.052689	0.315382	0.13295	0.214275	0.0203777	0.0162903	0.243094	0.0823947	3.4238	0.032038	0.220609	0.266021	0.0158995	0.131468
Zm00001d039347	0.989282	V3-root-rep	0.0132613	0.00687325	0.004278	0.096997	0	0.0147577	0	0.305165	0	31.3675	0.0719607	0	0.001644	0	0.054168
Zm00001d039351	0.955179	V3-root-rep	0	0	0.00021725	0	1.9802	0.0848637	0	0	0.391409	13.7219	0.201512	0	0	0	0
Zm00001d039487	0.914955	V3-root-rep	0.387539	0.109648	1.83431	0.034447	0.0201127	0.029533	0.00646233	0	4.54376	51.6541	0.0841453	0.616085	0.499394	0.0131985	0.591995
Zm00001d039569	0.996619	V3-root-rep	0	0	0	0	0	0	0	0	0.0547333	6.44172	0	0	0	0.042587	0
Zm00001d039571	0.995992	V3-root-rep	0	0	0	0	0	0	0	0	0.0630227	5.24891	0	0	0	0.042587	0
Zm00001d039572	0.973709	V3-root-rep	0	0.00226525	0.0148317	0	0	0	0	0.0262505	0.367693	2.0413	0	0	0	0.0548275	0
Zm00001d039574	0.993229	V3-root-rep	0	0	0	0	0	0	0	0.0753145	0.050025	4.88153	0	0	0	0.0476325	0
Zm00001d039615	0.873706	V3-root-rep	0.422331	6.93738	1.23665	0.290783	0.810328	4.11075	0.0112157	0.226857	1.77918	465.41	3.11332	1.23908	0	0.478142	2.69635
Zm00001d039636	0.973377	V3-root-rep	0.597661	0.008702	0.0152395	0	0.0412367	0.010037	0	0	0.0686583	18.1647	0.148705	0.0644453	0	0.123559	0.190005
Zm00001d039695	0.997953	V3-root-rep	0	0.0039605	0.014696	0	0.0175567	0	0	0.026799	0	7.82388	0	0	0	0	0
Zm00001d039698	0.941064	V3-root-rep	1.93714	0.35953	0.100055	0	0	0.0193723	0	0	0	12.5658	0.0127297	0.20558	0	0.013606	0.551555
Zm00001d039763	0.911217	V3-root-rep	0.481647	0.0162242	0.147005	0	0.097553	0.274021	0	0.021584	0.138147	2.44624	0.172017	0.0337463	0.031745	0.326199	0
Zm00001d039788	0.97957	V3-root-rep	0	0.005688	0.0554053	0	0.215871	0.03206	0.001114	0	0	59.3117	0.190375	0.11581	0	0.0027145	0.818913
Zm00001d039791	0.972472	V3-root-rep	0	0	0.0387077	0	0	0.0936837	0.029061	0	0.118579	3.14072	0.0177917	0	0.299176	0	0
Zm00001d039847	0.894419	V3-root-rep	0.0225333	0.0168305	0.020459	0.057984	0.801484	0.0680203	0.766957	0.184802	0.114049	3.67506	0	0.440581	0	0.346813	0
Zm00001d039920	0.976224	V3-root-rep	0.0101852	0.0241545	0.200568	0	0.261583	0	0	0.12868	0.131549	37.9548	0.0508397	0.0585083	0.128458	0.347112	0
Zm00001d039942	0.881984	V3-root-rep	0.015531	1.1749	0.468463	0	0.670562	0	0	0.932799	1.25551	8.36469	0.141192	0.0514237	0.095293	0.26826	0.0232125
Zm00001d039952	0.988441	V3-root-rep	0	0	0	0	0.031182	0	0	0	0.133059	2.84364	0	0	0	0.06424	0
Zm00001d039970	0.99233	V3-root-rep	0.0190522	0.0477745	0	0	0	0	0	0	0	2.66389	0.076686	0	0	0	0
Zm00001d039977	0.908245	V3-root-rep	0.378335	0	0.304302	0	2.41817	0.0858053	0	0	0.397972	35.4621	1.01096	1.06489	0	0.608412	0.62863
Zm00001d040035	0.893966	V3-root-rep	0	0.779866	3.55853	0.101285	0.216547	0	0.0832793	0.062055	0.124198	14.5814	1.17832	0.0173963	0	0.288088	0.468483
Zm00001d040060	0.960607	V3-root-rep	0.466039	0	0.462521	0	0	0.018835	0	0	0	3.26127	0.00731033	0	0	0.010838	0
Zm00001d040064	0.987321	V3-root-rep	0.208513	0	0.0123715	0.0248025	0	0	0.0392847	0	0	3.44287	0	0	0	0	0
Zm00001d040228	0.98932	V3-root-rep	0.00438675	0.0642912	0.320346	0.0481405	0	0	0.0150277	0	0	14.1605	0	0	0	0	0
Zm00001d040248	0.976249	V3-root-rep	0	0.0566357	0.174465	0	0.0312713	0	0	0.0732755	0	2.52705	0	0	0.0932737	0.012611	0
Zm00001d040249	0.997138	V3-root-rep	0	0	0	0	0.00470067	0.0215433	0	0	0	3.05086	0	0	0.0167203	0.013565	0
Zm00001d040308	0.984896	V3-root-rep	0	0	0	0	0.0307157	0.0367323	0.185761	0	0.129158	10.7759	0.0179887	0	0.0296853	0	0.123197
Zm00001d040379	0.995837	V3-root-rep	0.0126298	0	0	0	0	0.00958633	0	0.032766	0.0237157	29.3038	0.128696	0	0	0	0
Zm00001d040501	0.973904	V3-root-rep	0.0022485	0	0	0	0	0.219516	0	0	0	4.00878	0.0148187	0	0.452405	0	0
Zm00001d040581	0.940789	V3-root-rep	0	0	0	0	7.0136	0	0	0.208192	0.056906	367.192	3.70153	0	0	1.7857	0
Zm00001d040594	0.968826	V3-root-rep	0.0236055	0.0067585	0.227436	0	0.221315	0.072214	0	0	2.15677	96.701	0.277457	0	0.049898	0.0533535	0
Zm00001d040649	0.992836	V3-root-rep	0.00917825	0.00604825	0.0169405	0	0.0842067	0.0259973	0	0	0.194563	119.434	0.178508	0	0	0	0
Zm00001d041082	0.911951	V3-root-rep	0.492653	0.0092225	0.0861303	0	0.0545637	0.0299013	0.017992	1.89722	1.35687	9.12767	0.0221237	0.126328	0.104776	0.0386665	0.0636645
Zm00001d041111	0.989177	V3-root-rep	0	0	0	0	0	0	0	0.018433	0.0182497	65.7735	0.019788	0	0.787182	0	0
Zm00001d041168	0.940423	V3-root-rep	0.0034365	0.00278925	0.0740902	0.0338015	3.05771	0.20213	0.038378	0.110123	0.015565	13.857	0.122616	0	0.020755	0.298613	0
Zm00001d041173	0.976478	V3-root-rep	0	0	0.009633	0.009911	1.24204	0.536534	0.0396973	0.0686055	0.0635737	358.022	0.25676	0	0.00199067	0.327995	0
Zm00001d041327	0.924931	V3-root-rep	0.0749288	0.169728	0.311472	0.0087035	0.161574	0.0427933	0.01199	1.99964	0.250544	10.4891	0.230096	0.0269723	0.0476927	0.260367	0.0198095
Zm00001d041382	0.892384	V3-root-rep	4.05119	0.803953	0.842256	0.0041795	0.324786	2.08332	0.00962833	0	0.110994	56.89	1.07962	0.709185	0	0.101377	0.496453
Zm00001d041570	0.999634	V3-root-rep	0	0	0	0	0	0	0	0	0	25.6566	0.0169583	0	0	0	0
Zm00001d041571	0.999532	V3-root-rep	0	0	0	0	0	0	0	0	0	82.3254	0.029431	0	0	0	0
Zm00001d041611	0.990814	V3-root-rep	0	0	0.0175273	0	0	0.598562	0	0	0	59.4908	0.0419907	0	0	0	0
Zm00001d041640	0.999354	V3-root-rep	0	0	0	0	0	0	0	0	0	18.8085	0.00485033	0	0.0224253	0	0
Zm00001d041653	0.997822	V3-root-rep	0.0669358	0	0	0	0	0.016401	0	0	0	15.8839	0.00513333	0	0	0	0
Zm00001d041656	0.989902	V3-root-rep	0	0	0	0	0.199756	0.00332067	0.015339	0	0	5.01145	0.0543417	0	0	0	0
Zm00001d041959	0.987455	V3-root-rep	0.12373	0.00584925	0	0	0.110059	0.031772	0	0	0	64.7042	0.021186	0.091251	0	0.182464	0.222593
Zm00001d041981	0.932319	V3-root-rep	0.0102848	0.0287582	0.0107943	0.044286	0	2.51977	0	0.051147	0.523796	127.594	2.36201	1.7981	0	0.0936845	0.566198
Zm00001d041984	0.995455	V3-root-rep	0	0	0	0	0	0.0129617	0	0	0	222.482	0.370271	0	0.0164217	0	0
Zm00001d041985	0.998495	V3-root-rep	0	0	0	0	0	0	0.0102733	0	0.020995	118.052	0.0721783	0	0	0	0
Zm00001d041987	0.99382	V3-root-rep	0	0	0.17063	0	0	0	0.010374	0	0.0204697	41.1388	0.145147	0	0	0	0
Zm00001d042062	0.956189	V3-root-rep	0.13893	0.105625	0.0489295	0	0.414744	0.0184857	0	0.019745	0	28.4624	2.83161	0	0	0.0710965	0
Zm00001d042095	0.889815	V3-root-rep	0.731911	0.037495	0.068744	0.264585	0.165291	0.450204	0.759229	2.025	0.797608	12.2739	0.024411	0	0	0.28432	0.0453065
Zm00001d042099	0.885987	V3-root-rep	0.192617	0.015781	0.143217	0	3.22897	0.60827	0	0.122325	0.885458	13.9802	0.193133	0.111523	0.556943	0.120489	0.631126
Zm00001d042187	0.956726	V3-root-rep	0	0	1.80968	0	0	0.00476133	0.0207577	0	0	11.3925	0.594514	0	0	0	0
Zm00001d042196	0.855949	V3-root-rep	0.0446075	0	0.0380305	0.0321825	1.50119	0.448312	0	1.27547	0.923748	11.9799	1.23709	0.423295	0	1.04944	0.518393
Zm00001d042197	1	V3-root-rep	0	0	0	0	0	0	0	0	0	2.6809	0	0	0	0	0
Zm00001d042207	0.885836	V3-root-rep	0	0.0469227	0.137952	0	0.280951	0.157952	1.07833	4.41246	3.26855	18.1701	0.0125853	0.007793	0	0.266168	0.023436
Zm00001d042209	0.926106	V3-root-rep	0.0276395	0.0150843	0.0539377	0	0.0663767	0.186515	0.0307013	1.05648	0.154756	9.83511	0.34493	0.100161	0	0.678353	0.391323
Zm00001d042237	0.985244	V3-root-rep	0	0	0	0	0	0	0	0	0.0428407	4.1816	0.308254	0	0	0.029646	0
Zm00001d042239	0.9758	V3-root-rep	0	0.075575	0.287212	0	0.0504663	0.505098	0	0	0	11.1033	0.013853	0	0	0.0487715	0
Zm00001d042383	0.983764	V3-root-rep	0	0	0	0	0	0.089085	0.135327	0	0	27.0295	0	0	0.725344	0	0
Zm00001d042493	0.96976	V3-root-rep	0.189907	0.0086975	0.026423	0	1.29396	0.017659	0	0	0	48.7148	0.635451	0	0	0.111237	0
Zm00001d042581	0.955921	V3-root-rep	0.01221	0	0	0.03399	0	0.407473	0	0	0.584776	4.65112	0.212495	0	0	0.0198645	0.008634
Zm00001d042593	0.963803	V3-root-rep	0	0.0183875	0.137813	0	0.0982893	0.515873	0	0.07322	0.784829	51.9716	0.489582	0.175388	0.0271507	0	0.124953
Zm00001d042781	0.954686	V3-root-rep	0.0087515	0.0360147	1.6589	0	0.191732	0	0	0.141681	0.098923	10.6282	0.0456753	0	0	0.0247065	0.0651665
Zm00001d042814	0.967012	V3-root-rep	0	0	0.265023	0	0.764555	0.0112613	0.013821	0.0684405	0	32.4622	0.280145	0.354323	0	0.0805225	0.104488
Zm00001d043000	0.928993	V3-root-rep	0	0.0163385	0.00954675	0	0	0	0	0.592248	1.64456	32.3692	0.454028	1.43045	0	0.017983	1.10294
Zm00001d043003	0.930203	V3-root-rep	0	0.0111678	0.0094565	0	0	0	0	0.189035	1.28332	18.3892	0.288538	1.39579	0	0.017983	1.08063
Zm00001d043025	0.911635	V3-root-rep	0.252095	0.653003	1.57745	0	0.271063	0.26458	0	4.24524	0.798519	85.2354	0.35549	0.251031	0.0248997	0.293575	0.364337
Zm00001d043062	0.854079	V3-root-rep	0.0275353	0.037257	5.6028	0	0.142639	1.5446	0.00890267	0.704033	0.232563	159.219	2.77083	11.2835	1.03531	1.87366	1.71706
Zm00001d043171	0.926017	V3-root-rep	0	0	0	0	5.52239	0.051467	0.0161263	0.240276	5.12172	121.269	0.203388	0	0.0214897	1.23242	0
Zm00001d043179	0.977446	V3-root-rep	0	0	0	0	0	0.0171483	0	0	0	13.2857	0.778043	0	0	0.168501	0.095749
Zm00001d043209	0.975593	V3-root-rep	0.0382658	0.0120105	0.0914102	0	0	0.133351	0	0.710245	0	46.9278	0.181683	0.147312	0.0165297	0.22476	0
Zm00001d043226	0.981023	V3-root-rep	0.597758	0.00582525	0.0137523	0	0.0167513	0.145186	0.184754	0	0	23.7423	0.0225743	0	0	0.020555	0
Zm00001d043256	0.952407	V3-root-rep	0.00903325	0	0.029306	0	0.00715667	0.011759	0	0.416307	0.758486	5.20762	0	0.131207	0	0.0082335	0.122802
Zm00001d043344	0.986214	V3-root-rep	0.0304118	0	0.14735	0.02069	0	0	0.215213	0.235798	0.190284	63.4414	0.01996	0	0	0	0.015616
Zm00001d043403	0.998052	V3-root-rep	0	0	0.0318835	0	0	0	0	0	0	2.16103	0	0	0	0	0
Zm00001d043427	0.987421	V3-root-rep	0	0	0	0	0	0	0.234771	0	0	45.146	0.140897	0	0	0	0.393927
Zm00001d043442	0.883805	V3-root-rep	0.49033	0.0065665	1.07759	0.540164	0.0276633	0.194897	0.105781	0	0.118529	11.1091	1.87786	0.459855	0	0.049166	0.798713
Zm00001d043591	0.982243	V3-root-rep	0	0	0.0062095	0	0	0	0	0	0.145628	2.07808	0.13031	0	0	0.0149775	0
Zm00001d043611	0.982432	V3-root-rep	0	0	0.0064015	0	0.230922	0	0	0	0.0482503	4.69569	0	0	0	0.069917	0.104107
Zm00001d043672	0.994166	V3-root-rep	0	0.0147978	0.0256478	0	0.0146343	0	0	0	0.0659167	6.37791	0.021813	0	0	0.02355	0
Zm00001d043874	0.974134	V3-root-rep	0.165773	0.142298	0.0474005	0.780946	0	0.147674	0	0	0.0423347	50.2642	0.256093	0	0	0	0.114698
Zm00001d043877	0.884104	V3-root-rep	0.231378	0.172418	0.528829	0	0	0	0.71622	0.163121	0.466197	4.37264	0.227443	0.503845	0	0.149209	0.116689
Zm00001d043898	0.958063	V3-root-rep	0	0.115597	0.652682	0	0.287766	0.041341	0	0.082897	1.47174	28.1653	0.094814	0	0	0	0
Zm00001d043947	0.930634	V3-root-rep	0.0284505	0.0358523	0.0396235	0	1.13862	0.043998	0.188973	0.0218975	0.807625	9.97257	0.048689	0.283974	0.0503453	0.157576	0.151612
Zm00001d044030	0.944122	V3-root-rep	0.0860323	0.212502	0.39893	0	0.248701	0.0397563	0	0	0.0112123	6.90636	0.41042	0.140847	0	0.083858	0.195032
Zm00001d044031	0.955256	V3-root-rep	0.206921	0	0.177052	0	0.069008	0.112797	0	0	0.171328	4.56978	0.448243	0	0.0228657	0	0
Zm00001d044075	0.954677	V3-root-rep	0	0	0.265516	0	0.434561	0.0260317	0.253731	0.05816	2.24357	50.072	0.257141	0.035284	0.0627017	0.0942	0
Zm00001d044162	0.927311	V3-root-rep	0.0133995	0	0.972515	0	1.36305	0.273255	0	0.389705	0.28051	29.0804	0.434756	0.0520397	0.0197867	0.41292	0.372283
Zm00001d044345	0.946378	V3-root-rep	0.942534	0.0445345	0.0163032	0	0.0278177	0.119954	0.118442	0.0084735	0.209104	5.8819	0.204903	0	0	0.072307	0.0172525
Zm00001d044376	0.92081	V3-root-rep	0	0.0840822	0.008148	0.0603425	0.391497	0	0.356856	1.96794	0.0274847	10.6974	0.135721	0	0.95132	0.011204	0.02194
Zm00001d044378	0.947999	V3-root-rep	0.0380783	0.0082055	0.101444	0.045647	0.0339813	0	0.16302	0	0.912357	20.0092	0	0.169983	1.82976	0	0
Zm00001d044387	0.861695	V3-root-rep	0.0642885	0.0616797	0.533203	0.0135665	0.047965	2.82615	0.0309097	0	0.486187	97.0664	8.21904	1.85393	0.130212	1.46314	8.08756
Zm00001d044660	0.98169	V3-root-rep	0.167531	0.141822	0.169582	0.007964	0.0534237	0.143479	0	0.027209	0.0280153	204.135	0.313475	0.24606	0	0.015869	0.177685
Zm00001d044703	0.861615	V3-root-rep	0.316443	0.124996	0.0414735	0.0024875	0	9.96122	1.86187	0.0341275	0	108.994	9.5191	0.998727	0	0.0472885	7.16156
Zm00001d044771	0.903341	V3-root-rep	0.00799525	0.0667607	0.972414	0	0.233652	0.457632	0	3.1753	0.919918	206.536	20.5464	0.218241	0	0.156677	0.471942
Zm00001d044775	0.980743	V3-root-rep	0	0.522886	0.0159348	0	0	0	0.0271657	0	0.333502	16.2553	0.016947	0	0	0	0
Zm00001d044777	0.960889	V3-root-rep	0.05136	0.0406585	0.198808	0	0.177613	0	0	2.13856	0.0848053	24.0126	0.0569183	0	0	0.048671	0
Zm00001d044784	0.969668	V3-root-rep	1.45998	0	0	0	0	9.3e-05	0	0	0	8.09718	0.0234863	0	0	0	0.0142575
Zm00001d044816	0.962286	V3-root-rep	0	0	0	0	1.09199	0	0.0134383	0	0.0488583	10.4121	0	0	0.0871983	0.49588	0
Zm00001d044934	0.999793	V3-root-rep	0	0	0	0	0	0	0	0	0	4.18682	0.00478867	0	0	0	0
Zm00001d044936	0.971306	V3-root-rep	0.416955	0	0.0151957	0	0	0.019024	0	0	0	2.25848	0.0354973	0.0198643	0	0.0021875	0.035983
Zm00001d044937	0.980906	V3-root-rep	0.0360333	0.299569	0	0	0	0.00905533	0	0	0	3.17155	0.0782783	0	0	0	0
Zm00001d045006	0.937302	V3-root-rep	0.0327765	0.560688	0.926224	0	0.073214	0.0295397	0	0.0525885	0.257057	4.7424	0	0	0	0.0217285	0
Zm00001d045022	0.986057	V3-root-rep	0.0901205	0.0175602	0.047857	0	0	0.049734	0	0	0.0199997	15.2253	0.14867	0	0	0.0968085	0.098737
Zm00001d045052	0.983301	V3-root-rep	0.0045345	0.139326	0.224159	0.0174455	0.0273633	0	0.0511707	0.0150105	0	13.0296	0.0321567	0.0319307	0.0287447	0.017956	0.06391
Zm00001d045086	0.991249	V3-root-rep	0	0	0	0	0.0772493	0	0.00403233	0	0.340725	22.3682	0.014529	0	0	0	0
Zm00001d045088	0.996947	V3-root-rep	0.0165227	0.0022605	0	0	0.0107647	0	0.0140307	0.01185	0.0230817	45.789	0.038651	0	0	0	0.04976
Zm00001d045130	0.983143	V3-root-rep	0	0	0.025562	0	0.195393	0.0245973	0	0	0.104358	109.517	1.02796	0	0	0.0790795	0
Zm00001d045135	0.997695	V3-root-rep	0	0	0	0	0	0	0	0	0	29.9384	0.0330693	0.0437083	0	0.036059	0
Zm00001d045184	0.993446	V3-root-rep	0.044806	0	0.00840775	0	0.0657977	0.00195333	0	0.0064525	0.066338	6.80506	0	0	0	0	0
Zm00001d045185	0.997431	V3-root-rep	0.0531387	0	0.00411525	0	0	0	0	0	0	6.64291	0.0174143	0	0	0	0
Zm00001d045360	0.981825	V3-root-rep	0	0	0.174072	0	0	0	0	0.254027	0	5.54378	0	0	0.0617587	0.0317165	0
Zm00001d045369	0.869469	V3-root-rep	0.214869	2.05433	0.56846	0.781633	0.0485637	0.0546717	0.0264247	0.058598	0.310306	8.60334	0.322727	0.737385	0.0579623	0.0836975	0.451082
Zm00001d045374	0.934844	V3-root-rep	0.079576	0.025615	0.131554	0	0.259656	0.009666	0	0.27378	0.221498	10.1018	0.18358	0.622006	0.047488	0.102437	0.634972
Zm00001d045375	0.925303	V3-root-rep	0	0.087696	0.0452463	0.290253	0	0	0.827299	0.0769105	0	7.59752	0	0.114328	1.79215	0.0562845	0
Zm00001d045420	0.910537	V3-root-rep	0.157427	0.0187285	0.420074	0	2.04796	0.224456	0	0.096574	0.672865	118.695	6.22731	0.972523	0	0.325574	0.849369
Zm00001d045571	0.997414	V3-root-rep	0	0	0	0	0	0	0.0602277	0	0	4.03124	0	0	0	0	0
Zm00001d045644	0.868094	V3-root-rep	0.331553	0.274182	0.151735	0	0.38344	0.550043	0	0.601397	0.858711	9.27394	0.56335	1.05707	0	0.240015	0.484804
Zm00001d045679	0.965041	V3-root-rep	0.017462	0.0106877	0.0385165	0	0.133284	0.017303	0.00785467	0	0	4.82355	0.0100723	0.125529	0.354864	0.033697	0.198873
Zm00001d045680	0.995945	V3-root-rep	0	0	0	0	0	0.0220317	0	0	0.122106	10.1709	0	0	0	0	0
Zm00001d045843	0.929871	V3-root-rep	0.10316	0.0050265	0.170182	0	0.0878237	0.042449	0	0.364057	0.755859	10.1359	0.0276357	0.339012	0.061914	0.007705	1.05413
Zm00001d045846	0.998412	V3-root-rep	0	0	0.012458	0	0	0	0	0	0.041694	9.96712	0	0	0	0	0
Zm00001d045884	0.886456	V3-root-rep	0.202713	0.0436993	0.463355	0.217566	0.208243	0.0490283	0	0.919739	0.927785	4.66494	0.109462	0.0202913	0.104406	0.0117135	0.186984
Zm00001d045931	0.956157	V3-root-rep	0.0447063	0	1.10056	0	0.0849757	0.16253	0	0	1.35749	46.5589	0.405348	0.0646573	0	0.0241275	0.0704
Zm00001d045974	0.9714	V3-root-rep	0.00699225	0.0383682	0.596993	0	0.36472	0	0.0305717	0.07791	0	11.8397	0	0.021906	0	0.074162	0
Zm00001d046007	0.997172	V3-root-rep	0.0065335	0	0	0	0	0	0.0157383	0	0	2.40566	0	0	0.0267483	0	0
Zm00001d046029	0.938735	V3-root-rep	0.616999	0	0.00858125	0	0.803945	0.239683	0	0.012795	0.0128403	36.0996	1.63892	0.355469	0.0262627	0.10285	0.464734
Zm00001d046035	0.998504	V3-root-rep	0	0	0	0	0	0	0	0.030578	0	3.21331	0	0	0	0	0
Zm00001d046091	0.963999	V3-root-rep	0.937038	0	0	0	0	0	0	0	0.0169217	4.37981	0.178412	0	0.00598933	0	0
Zm00001d046093	0.998854	V3-root-rep	0	0	0	0	0.0197177	0	0	0	0	3.80572	0.00566933	0	0	0	0
Zm00001d046132	0.90447	V3-root-rep	0.0019115	0.0147485	3.21862	0	0.085617	0.213859	0	1.40709	1.51721	54.4013	2.25677	0.0420893	0	0.289623	0.432381
Zm00001d046137	0.998375	V3-root-rep	0	0	0	0	0	0	0	0	0	51.8692	0.060012	0	0	0.032503	0
Zm00001d046138	0.999096	V3-root-rep	0	0	0	0	0	0	0	0	0	77.6689	0.0567753	0	0	0	0
Zm00001d046288	0.967713	V3-root-rep	0	0	0.00608275	0	0	0.021675	0.877789	0.52341	0	10.2978	0	0	0	0.0175575	0
Zm00001d046318	0.960164	V3-root-rep	0.011402	0	0.0543335	0	0.0431607	0.0108503	0.009063	1.88018	0.0178313	22.4144	0	0	0	0.596019	0.093373
Zm00001d046496	0.990911	V3-root-rep	0	0	0.0423458	0	0.0534033	0	0	0.046251	0.00511967	2.4603	0	0	0	0.014233	0
Zm00001d046603	0.958404	V3-root-rep	0.010203	0	0	0	0.405356	0.258246	0	0	0.0837553	10.6158	0.708283	0.0457453	0.172942	0	0.028184
Zm00001d046751	0.910065	V3-root-rep	0	0.0322597	1.9164	0	1.09656	0.00633233	0.00941	1.37663	0.003211	11.8752	0.031675	0.0176863	0	0.555324	0
Zm00001d046758	0.990267	V3-root-rep	0.0159138	0.036124	0.00487675	0	0.034439	0	0.00128867	0	0	4.55285	0.013503	0.090475	0.043188	0	0
Zm00001d046805	0.917057	V3-root-rep	1.79776	0	0.203864	0	0.0233573	2.13735	0	0.451218	0.404265	115.12	2.58814	0.00380167	0.142607	0.065664	1.58572
Zm00001d046993	0.96074	V3-root-rep	0.017353	0.0215193	0.0352995	0	0	0.134231	0	0	0.479775	2.0153	0	0	0	0.0157315	0
Zm00001d047050	0.93185	V3-root-rep	0.334284	1.97281	0.975275	0.155536	0.0800693	0.0816217	0.680429	0.01887	0.14959	95.5998	0.927233	0.142566	0.131865	0.183266	0.275632
Zm00001d047091	0.974991	V3-root-rep	0	0	0.0077585	0	0.0684563	0	0	0	0.0666923	40.4201	1.31505	0	0	0.385236	0
Zm00001d047093	0.971133	V3-root-rep	0.0010065	0.0067075	0.0306427	0	2.24292	0	0	0	0.041759	73.2897	0.0382713	0	0	0.465454	0.0682505
Zm00001d047094	0.99411	V3-root-rep	0	0	0.0239457	0	0	0	0.017838	0	0.0370993	7.99445	0.023781	0.0383367	0.043145	0	0
Zm00001d047113	0.97842	V3-root-rep	0	3.05504	0.106595	0	0	0	0	0	0	180.326	0.0723647	0	0	0	0
Zm00001d047114	0.944965	V3-root-rep	0.357546	2.45986	21.7361	0	0.320914	0.0299107	0	0.0964495	0.065918	1772.73	0.574383	0	0.191779	0	0
Zm00001d047115	0.996558	V3-root-rep	0	0	0	0	0	0.000582	0	0	0	124.972	0.0573697	0	0	0.012476	0.178523
Zm00001d047116	0.952911	V3-root-rep	0	0.833237	0.464504	0	0.433017	0.0190603	0	0	0	137.114	0.9597	0.109034	0	0.115453	1.71016
Zm00001d047117	0.892311	V3-root-rep	0.372002	0.104968	0.0852945	0.481148	2.14077	4.31005	0	0.032934	8.32304	3511.42	7.23684	1.75905	0.861564	0	12.381
Zm00001d047192	0.974782	V3-root-rep	0.0112097	0	0	0	0	0	0	0.348374	0.0972873	2.13032	0	0	0	0	0
Zm00001d047194	0.967059	V3-root-rep	0	0.045439	0	0	0.023582	0	0	0	2.58334	18.0968	0.016346	0	0	0	0
Zm00001d047330	0.942344	V3-root-rep	0	0	0	0	0	7.18352	0	0	0.077914	131.827	4.29422	0	0	0.0163415	0.090242
Zm00001d047334	0.960409	V3-root-rep	0.0961863	0	0.0118148	0	0.0496227	0.0518917	0.048283	0.096268	2.60811	58.9692	0.904514	0	0	0	0
Zm00001d047441	0.948929	V3-root-rep	0	0.231401	0.993484	0	3.69945	0.44594	0.0162697	0.592159	0.136028	253.514	0.195476	0.060606	0.241118	0.087836	0
Zm00001d047458	0.974473	V3-root-rep	0.0300392	0.00956425	0.0640635	0	0	0.0371423	0	0.670613	0.813124	95.7252	0.0644653	0	0	0.38473	0
Zm00001d047584	0.988672	V3-root-rep	0.00238425	0	0	0	0	0	0	0.541331	0.020212	44.6447	0.008328	0	0.0795433	0.0503115	0.0171525
Zm00001d047639	0.957563	V3-root-rep	0.34111	0.163557	0.20228	0.405972	0.0538227	0.285818	0.84362	0.0353195	0.0109243	211.761	0.0444717	0.0200477	2.11583	0.016218	0.0383135
Zm00001d047651	0.997087	V3-root-rep	0	0.053188	0.0264328	0	0	0	0	0	0.0176837	373.474	0.15743	0	0	0	0
Zm00001d047656	0.999045	V3-root-rep	0	0.0083945	0.004322	0	0	0	0	0	0	309.557	0.066107	0	0	0	0
Zm00001d047658	0.997964	V3-root-rep	0	0.0487448	0.0175452	0	0	0	0	0	0.00590433	229.904	0.0879293	0	0	0	0
Zm00001d047744	0.976819	V3-root-rep	0	0.00493575	0.0190482	0	0.095052	0.0170807	0	0.682163	0	125.743	0.331883	0	0	0.883733	0
Zm00001d047775	0.972259	V3-root-rep	0.145064	0.075739	0.424686	0.0530285	0.256713	0.10502	0.0561013	0	0	208.981	0.618338	0.180709	0	0.0835905	0.42164
Zm00001d047830	0.964493	V3-root-rep	0	0.002749	0.0103287	0	0	0	0	0.0615295	0.110434	8.37998	0.00861733	0.108757	0.975756	0	0.153214
Zm00001d047907	0.982657	V3-root-rep	0	0.00971225	0.0904242	0	0	0	0	0.0383635	0.037469	7.17777	0.0945853	0	0	0.282978	0
Zm00001d047932	0.997273	V3-root-rep	0.0185202	0.0395578	0.00440125	0	0	0	0	0	0	10.95	0.0213887	0	0	0.012064	0
Zm00001d048152	0.971865	V3-root-rep	0.00199425	0.00649775	0.0247067	0	0.295601	0	0.0116243	0	0.080113	6.6352	0.0743197	0.200764	0	0.0886325	0.083973
Zm00001d048191	0.909114	V3-root-rep	0.00654925	0.0412062	0.919034	0.043028	3.22095	0	0	2.02149	7.78983	733.689	3.98239	0.0260777	0.449323	1.37452	0.0717935
Zm00001d048352	0.948065	V3-root-rep	0.0140345	0.420302	0.524774	0	0	0.0223613	0.00613433	0.081137	0	13.076	1.20748	0.0617667	0.0323603	0.141367	0.014131
Zm00001d048387	0.929277	V3-root-rep	0.0450207	0.0575545	0.522226	0	0	0.0103027	0.00865867	0.0244065	0.270862	3.13365	0.574622	0.069851	0	0	0.0841025
Zm00001d048418	0.998791	V3-root-rep	0	0.0029835	0.0325355	0	0	0	0	0	0	6.90015	0	0	0	0	0
Zm00001d048446	0.9568	V3-root-rep	0	0	0	0	0	0.0297047	0.0282007	0.928476	0	15.5352	0.163803	0	0.174534	0.954993	0
Zm00001d048601	0.974156	V3-root-rep	0.0148255	0.0147775	0	0	0.0857233	0.135125	0	0.058974	1.55415	106.119	0.223134	0.159214	0	0.0304595	0.081732
Zm00001d048644	0.97051	V3-root-rep	0.0151252	0.0040845	0.114662	0	0.177595	0.0201977	0	0.455387	0.414054	13.2179	0.0504897	0	0	0.0139385	0
Zm00001d048723	0.995084	V3-root-rep	0.00046375	0	0	0	0	0	0	0.0228865	0	10.9982	0	0	0.144942	0	0.0126415
Zm00001d048727	0.953684	V3-root-rep	0.467966	0.00917875	0.102939	0	0.0400747	0.045579	0	0.420119	0	3.44522	0.0278707	0	0	0.0143635	0
Zm00001d048728	0.970693	V3-root-rep	0	0.175992	1.61291	0	0.210244	0	0	0	0.051567	76.8221	0.245547	0	0	0.225477	0
Zm00001d048761	0.989691	V3-root-rep	0.049709	0	0	0	0	0	0.159422	0.034748	0	6.34146	0.034447	0	0	0.0235285	0
Zm00001d048776	0.992827	V3-root-rep	0	0	0	0	0	0.005417	0	0	0.278046	11.9441	0.00642267	0	0	0	0
Zm00001d048819	0.928315	V3-root-rep	0.014743	0	0.0174255	0.0223695	0.302023	4.29754	0	0.53691	0.00658267	81.4209	2.15179	0	0	1.33013	0.012304
Zm00001d048870	0.999845	V3-root-rep	0	0	0.004645	0	0	0	0	0	0	9.51431	0.000476	0	0	0	0
Zm00001d048884	0.997899	V3-root-rep	0.0134435	0	0	0	0	0	0	0	0	3.51883	0.0314937	0	0	0	0
Zm00001d048886	0.999573	V3-root-rep	0.00765325	0	0	0	0	0	0	0	0	2.57991	0	0	0	0	0
Zm00001d048887	1	V3-root-rep	0	0	0	0	0	0	0	0	0	2.22638	0	0	0	0	0
Zm00001d049031	0.972392	V3-root-rep	0.01612	0	0.016166	0	0.359982	0.00738533	0.0775287	0	0	4.40491	0.0951327	0.0305953	0.0473457	0.0654085	0
Zm00001d049032	0.968725	V3-root-rep	0	0	0.345821	0	2.63423	0	0	0	0	40.1441	0.0182843	0	0	0.022228	0
Zm00001d049061	0.862061	V3-root-rep	0	0.0341685	0.770042	0	0.371242	1.12888	0	9.72997	10.4792	245.108	2.37988	0.595998	0.606644	6.0459	0.0314685
Zm00001d049073	0.968221	V3-root-rep	0.003864	0	0	0.0067375	0	0.00803867	0.0181337	0.3137	0.0440837	2.74559	0.0291937	0.015198	0	0.210633	0
Zm00001d049129	0.996076	V3-root-rep	0	0	0	0	0	0.0240367	0.0100503	0.0544755	0.0411463	106.722	0.138806	0	0	0	0
Zm00001d049154	0.995509	V3-root-rep	0.00769925	0	0.0159973	0	0	0.0739433	0	0	0.045544	23.6048	0.0427113	0	0	0.0203615	0
Zm00001d049169	0.997872	V3-root-rep	0.0759968	0.004123	0.0145935	0	0	0	0	0	0	20.8297	0	0	0	0	0
Zm00001d049204	0.947989	V3-root-rep	0.0254975	0	0	0.0177775	0.0138037	0.012855	0.00197233	1.25158	0.014037	18.4023	0.00829567	0.012444	2.32323	0.041721	0
Zm00001d049247	0.999425	V3-root-rep	0.008918	0	0	0	0	0.00794	0	0	0	7.05863	0	0	0	0	0
Zm00001d049336	0.98954	V3-root-rep	0.592466	0	0.0118375	0	0	0.0458413	0	0	0.00867233	64.8034	0.074507	0	0.006667	0.0040855	0
Zm00001d049418	0.94875	V3-root-rep	0	0	0.0390443	0	0.1214	0	1.3447	1.67358	0	26.7763	0.059447	0	0	0.403431	0
Zm00001d049419	0.964411	V3-root-rep	0	0	0.0182012	0	0.139971	0	0.0711487	2.2258	0	35.9323	0	0	0	0.505708	0
Zm00001d049420	0.973207	V3-root-rep	0.00175875	0	0	0	0.574878	0.00521267	0	0.139234	0.00363667	27.3371	0.020245	0	0.545873	0.225883	0
Zm00001d049421	0.957915	V3-root-rep	0	0.00756275	0.00285275	0.004235	0.261051	0	0	0.191968	0	2.96226	0	0	0.395401	0.057459	0
Zm00001d049425	0.96527	V3-root-rep	0	0	0	0	0.304689	0	0	0.009742	0	3.39975	0	0	0.495258	0.043315	0
Zm00001d049426	0.958482	V3-root-rep	0	0	0	0	0.557188	0	0	0.0199445	0	6.27184	0	0	0.920806	0.0385685	0
Zm00001d049427	0.954367	V3-root-rep	0	0	0.0018955	0	1.16221	0.0317013	0.0287537	0.0843425	0	19.6446	0.11254	0	1.08986	0.193403	0
Zm00001d049428	0.965046	V3-root-rep	0.00471875	0	0.00918	0.00427	0.722715	0.01644	0.00237533	0.445995	0.0623487	19.1051	0.0686633	0	0.348669	0.097527	0
Zm00001d049436	0.981154	V3-root-rep	0.001013	0	0	0	0.45503	0.035567	0.00897367	0.036384	0	17.4688	0.127362	0	0.046396	0.160095	0
Zm00001d049437	0.9718	V3-root-rep	0	0	0.0364467	0	0.644232	0.00872833	0	0.335923	0	8.9422	0	0	0.0656877	0.011847	0
Zm00001d049438	0.9716	V3-root-rep	0.00532075	0	0.0017265	0.0042395	0.986379	0.0500457	0	0.131812	0	20.4717	0.0758713	0	0.099577	0.198469	0
Zm00001d049439	0.962102	V3-root-rep	0.0117822	0	0	0	1.41372	0.0247907	0	0.094893	0	14.4686	0.0578917	0	0.112703	0.325852	0
Zm00001d049521	0.954876	V3-root-rep	2.6453	0	0	0	0	0.0823677	0	0	0	18.1017	0.115415	0.36622	0	0	0.0720965
Zm00001d049594	0.925945	V3-root-rep	0.0815103	0.0132105	0.0630655	0	0.129411	0.00551033	0	4.33475	0.0189727	19.7727	0.0315387	0.575457	0	0.455329	0.365464
Zm00001d049616	0.993253	V3-root-rep	0.005523	0.02593	0.0970935	0	0.014953	0	0.123915	0.0195425	0	34.9694	0.0493933	0	0	0.01551	0
Zm00001d049683	0.950327	V3-root-rep	0.0101192	0.054699	6.49205	0	0.265616	0	0	0.0182355	0.487703	78.4243	0.24035	0	0	0.103942	0
Zm00001d049690	0.976846	V3-root-rep	0	0	0	0	0	0	0	0	0	5.23789	0	0	0.81015	0	0
Zm00001d049987	0.952926	V3-root-rep	0	0.596891	0.125913	0	0.139846	0.006502	0.00809533	0.690415	0.0113973	11.2259	0.130746	0.0302627	0.00425667	0.251839	0
Zm00001d050097	0.994083	V3-root-rep	0.0485825	0.00465175	0.00190675	0	0	0	0	0.012482	0	3.74602	0	0	0	0.0646085	0
Zm00001d050140	0.998986	V3-root-rep	0	0	0	0	0	0	0.004899	0	0.0190963	4.34816	0	0	0	0	0
Zm00001d050201	0.987866	V3-root-rep	0	0	0	0.042434	0.0631773	0.009331	0	0	0	24.3774	0.235422	0	0	0.253377	0
Zm00001d050211	0.932399	V3-root-rep	0.0043675	0.301494	0.244617	0.0339565	0.66434	0.245746	0.405024	0.013213	0.641761	22.3641	0.497454	0.097597	0	0.351954	0.08947
Zm00001d050412	0.891503	V3-root-rep	0.0350275	0.126878	0.479035	0.020283	3.55688	0.0294867	0	0.104944	0.694233	18.9716	1.1527	0.11132	0.135062	1.14941	0.047083
Zm00001d050572	0.95136	V3-root-rep	0.0071415	0.156481	0.574816	0	1.18168	0.039809	0	0	1.05461	30.2936	0.161162	0	0	0.0507875	0
Zm00001d050798	0.983316	V3-root-rep	0.0376745	0	0	0	0	0.054927	0	0.0715765	0.0309093	16.0827	0.597368	0	0	0.0045255	0
Zm00001d050803	0.990942	V3-root-rep	0.0249788	0.0268275	0.0203848	0	0.00293067	0.0370643	0	0	0.0108667	2.25435	0.012247	0	0.0135043	0.0026005	0
Zm00001d050805	0.982525	V3-root-rep	0.0401725	0.0243177	0.0513702	0	0.0162733	0.0579157	0.001524	0.062999	0.0301137	4.57551	0.0509493	0.0263767	0	0.0259225	0.0416895
Zm00001d051149	0.932375	V3-root-rep	0.0068225	0	0.0413642	0	0.148777	0.0298	0.0169443	1.42067	1.22018	21.6731	1.67722	0.0480647	0	0	0.009486
Zm00001d051166	0.885157	V3-root-rep	0.0186335	0.477682	3.16149	0	0.938571	0.266986	0.00324233	0.772401	0.066827	43.4254	3.60172	0.00518467	0.0352353	2.12958	0.0190665
Zm00001d051355	0.881758	V3-root-rep	0.145914	0.271813	0.099703	0	0.804163	0.0185323	0.00738567	0.27446	0	4.18734	1.03869	0.0866057	0	0.423349	0.279824
Zm00001d051384	0.992389	V3-root-rep	0	0.078826	0.215554	0	0	0	0	0	0	469.717	0.469178	0	0	0	0
Zm00001d051451	0.942147	V3-root-rep	0.040515	0	0	0	1.51154	0.335427	0.0191427	0	1.45329	142.165	0.701307	0.0521257	0	0.373893	1.59722
Zm00001d051473	0.95475	V3-root-rep	0	0.063622	1.2536	0	0	0	0	1.34521	0.04185	52.0933	0.198759	0	0.287967	0.369381	0
Zm00001d051548	0.93683	V3-root-rep	0.0892435	0.00657675	0.0065485	0.0598325	0.01545	0.330759	0	0	0.0216533	4.52138	0.572245	0.414998	0.012149	0.023664	0.21749
Zm00001d051693	0.944499	V3-root-rep	0.0539587	0.007443	0.257756	0	1.72941	0.243353	0	0.163437	0.0583977	9.64944	0.006762	0.0212387	0.0199693	0.0664435	0.0068695
Zm00001d051791	0.964243	V3-root-rep	0	0	0.436448	0	1.46179	0	0	0	0.019131	41.6981	0.235065	0	0.43292	0.0268335	0
Zm00001d051863	0.934639	V3-root-rep	0.0352247	0	0.180322	0.0109005	0.0334017	0.065538	0	0	0.362887	96.0142	0.416201	7.9494	0.034837	0.0003885	1.70434
Zm00001d051891	0.937236	V3-root-rep	1.31251	0.014191	0.0251665	0	0	0	0.019446	0.0185275	0.0348747	6.93634	0.023493	0.476039	0	0	0.58158
Zm00001d052041	0.925949	V3-root-rep	0	0	0.0804037	0	0.365712	0	0.0524653	0	0.938676	51.8782	4.32332	0	0	2.81685	0
Zm00001d052042	0.958174	V3-root-rep	0.00523825	0	0.024437	0	0.0238157	0	0.711813	0	0.0412067	4.59897	0.202386	0	0	0.213537	0
Zm00001d052068	0.987442	V3-root-rep	0.026642	0	0	0.016183	0	0.029586	0	0	0.0833827	9.93403	0	0	0	0	0.30858
Zm00001d052069	0.956747	V3-root-rep	0.383963	0.006214	2.60862	0	0.0562147	0.01925	0.0136743	0	0.0277183	16.3841	0	0	0	0	0
Zm00001d052102	0.965215	V3-root-rep	0.0214258	0.0231065	0.124503	0	0	0.0109677	0	0.055772	2.67114	38.1545	0.0252907	0.144009	0	0.104596	0
Zm00001d052179	0.994512	V3-root-rep	0	0.00626175	0.00827975	0	0	0.014208	0	0	0.02811	2.87071	0.02875	0	0	0.019518	0
Zm00001d052220	0.893548	V3-root-rep	0.0688875	0.100147	1.65077	0	0	0.0620863	0.0209973	0.474731	0.516795	6.63692	0.256977	0.439422	0	0.0738165	0.408687
Zm00001d052336	0.928791	V3-root-rep	0	0.161528	8.54019	0	3.98031	0	0	0	0.20462	98.3118	0.156897	0	0	0.273164	0
Zm00001d052386	0.975606	V3-root-rep	0.0907513	0.366235	0.005032	0	0	0.848652	0	0	0	64.3557	0.482705	0.0153107	0	0	0
Zm00001d052387	0.988776	V3-root-rep	0.018695	0	0	0	0.090495	0	0	0.235918	0.0509487	15.6439	0.0148977	0	0	0.018426	0.0430855
Zm00001d052390	0.922041	V3-root-rep	0.456661	0	0.0235253	0.116473	0.088985	3.25546	0	0.0380645	1.05113	18.1882	0.206044	0.0739437	0.015711	0.0250625	0.13498
Zm00001d052478	0.961573	V3-root-rep	0.008341	0.0188965	0.41615	0	0.0378293	0.0169197	0	0.0573585	0.125232	6.27064	0.179501	0.20786	0.013275	0.0932755	0.008342
Zm00001d052527	0.998392	V3-root-rep	0	0	0	0	0	0	0	0	0.0210103	27.6939	0.056323	0	0	0	0
Zm00001d052578	0.912383	V3-root-rep	0.199004	0.115088	0.596286	0	0	0.096229	0	0	0.0772557	2.44611	0.035953	0.232153	0.0944037	0.0140805	0.277585
Zm00001d052585	0.954402	V3-root-rep	0	0.032542	0.118	0	1.51832	0.103009	0	0	0.180796	9.20113	0.100564	0	0	0.05697	0
Zm00001d052757	0.869059	V3-root-rep	2.3156	0.328282	0.714089	0.098047	0.296016	0.0130467	0	0.175428	0.040906	18.5037	0.314826	2.23727	0.008944	0.532042	1.6453
Zm00001d052775	0.964603	V3-root-rep	0.0110948	0.096886	0.326383	0	0.460659	0	0	0.0176915	0	5.91283	0.0135773	0	0	0.176139	0
Zm00001d052807	0.931652	V3-root-rep	0.0278335	0	0	0	0	0.090995	0	0	1.28924	5.64199	0.42615	0.4389	0	0.132495	0.026033
Zm00001d052842	0.909415	V3-root-rep	0.0844152	0.108683	1.34743	0	0.445206	0.0151877	0.0122717	0.647624	0.146047	76.3731	5.04384	0.015317	0.421015	2.39152	0.061081
Zm00001d052906	0.937033	V3-root-rep	0	0.0172307	0.014639	0	0.239501	0.073035	2.67389	0.0317015	0.0471003	14.0222	0.566544	0	0	0.162831	0.0980295
Zm00001d052916	0.975767	V3-root-rep	0.0030065	0	0	0	0.0617283	0	0.283963	0	0	2.65878	0.0584917	0	0.048	0.0237625	0
Zm00001d053001	0.995879	V3-root-rep	0.01101	0	0.0198478	0.0021395	0.008296	0.013832	0	0.042112	0.0316297	54.6873	0.0873407	0	0	0.0212515	0
Zm00001d053079	0.98235	V3-root-rep	0.00213275	0	0.0166122	0	0.318249	0.00437933	0.004297	0	0.0201753	32.8211	0.0439597	0	0.560951	0.0599375	0
Zm00001d053120	0.892493	V3-root-rep	0.0148905	0.0644958	2.55697	0.0110235	0.296936	0.603729	0	0.102248	4.16585	45.671	2.81885	0.00751267	0	0.378596	0.332211
Zm00001d053145	0.994318	V3-root-rep	0	0	0	0	0.022218	0	0	0.053978	0	3.81721	0.0115443	0	0	0.039816	0
Zm00001d053195	0.905947	V3-root-rep	0.173152	0.0237255	0.199835	0.0789135	0.164662	0.915871	0	0.659423	0.82502	36.09	0.214658	1.97253	0	0.123699	1.733
Zm00001d053293	0.910636	V3-root-rep	0.0067365	0	0.0243095	0	1.84726	0.0273323	0	1.53379	1.01826	14.6124	0.0411787	0	0.082939	0.789717	0
Zm00001d053304	0.998862	V3-root-rep	0	0	0	0	0	0	0	0	0	11.6772	0.00445867	0	0.0299057	0.0065665	0
Zm00001d053320	1	V3-root-rep	0	0	0	0	0	0	0	0	0	8.39611	0	0	0	0	0
Zm00001d053349	0.969835	V3-root-rep	0	0	0	0	0	0	0	1.68002	0.0653133	13.1035	0.0462043	0	0	0.0236335	0
Zm00001d053415	0.970884	V3-root-rep	0	0.0381475	0.415928	0	0	0	0	0.147163	0	15.3597	0.156516	0.14081	0	0.270309	0.105511
Zm00001d053733	0.850767	V3-root-rep	0.133056	0.116849	1.11882	0.15109	0.842982	0.174301	0	2.41972	2.90584	17.0503	0.106829	0.40209	0	0.169215	1.60572
Zm00001d053736	0.973018	V3-root-rep	0	0	0.148032	0	0	3.16218	0	0	0	69.5205	0.044557	0	0	0	0
Zm00001d053862	0.932505	V3-root-rep	0.177949	0.103166	0.337878	0.435561	0.250723	0.376405	0.0559483	0.015275	0.131145	80.8947	0.372457	0.473132	0.970191	1.26836	0.364814
Zm00001d053982	0.979257	V3-root-rep	0.124701	0.176155	0.164489	0	0	0.011794	0	0	0.0135067	42.0753	0.0649647	0	0.772962	0	0
Zm00001d054057	0.997183	V3-root-rep	0.0020595	0.00606175	0.029511	0	0.019957	0.00457067	0	0	0	41.3757	0.0742647	0	0	0.0073415	0.0073345
Zm00001d054060	0.990153	V3-root-rep	0.019235	0.100472	0.086478	0	0.0413187	0.00542733	0	0	0.0180693	17.1619	0.073521	0	0.061722	0	0.0073345
Zm00001d054081	0.99594	V3-root-rep	0	0	0	0	0	0	0.082683	0	0	3.7524	0	0	0	0.009196	0
